# Supplementary material for: An extended reconstruction of human gut microbiota metabolism of dietary compounds
Source: Nat Commun. 2021 Aug 5;12:4728. doi: 10.1038/s41467-021-25056-x (PMC8342455; doi:10.1038/s41467-021-25056-x)
Supplement: Supplementary file 4 — Supplementary Data 1 [file 41467_2021_25056_MOESM4_ESM.zip]

Archive with 1 entries (1 files):
- Supplementary Data 1.mat
