# Supplementary material for: An extended reconstruction of human gut microbiota metabolism of dietary compounds
Source: Nat Commun. 2021 Aug 5;12:4728. doi: 10.1038/s41467-021-25056-x (PMC8342455; doi:10.1038/s41467-021-25056-x)
Supplement: Supplementary file 5 — Supplementary Data 2 [file 41467_2021_25056_MOESM5_ESM.xlsx]

## Sheet: Index
	Sheet	Information
	Metabolites	Set of metabolites included in the AGREDA reconstruction.
	Reactions	Set of reactions included in the AGREDA reconstruction.

## Sheet: Metabolites
ID	ABBREVIATION	NAME	SOURCE	I-DIET	PHENOLIC COMPOUND	REFERENCE
cpd00201	10fthf[c]	10-Formyltetrahydrofolate	AGORA	NO	NO	Magnúsdóttir, S., Heinken, A., Kutt, L., Ravcheev, D. A., Bauer, E., Noronha, A., ... & Fleming, R. M. (2017). Generation of genome-scale metabolic reconstructions for 773 members of the human gut microbiota. Nature biotechnology, 35(1), 81.
cpd11509	10m3hddcaACP[c]	10-methyl-3-hydroxy-dodecanoyl-ACP	AGORA	NO	NO	Magnúsdóttir, S., Heinken, A., Kutt, L., Ravcheev, D. A., Bauer, E., Noronha, A., ... & Fleming, R. M. (2017). Generation of genome-scale metabolic reconstructions for 773 members of the human gut microbiota. Nature biotechnology, 35(1), 81.
cpd11559	10m3hundecACP[c]	10-methyl-3-hydroxy-undecanoyl-ACP	AGORA	NO	NO	Magnúsdóttir, S., Heinken, A., Kutt, L., Ravcheev, D. A., Bauer, E., Noronha, A., ... & Fleming, R. M. (2017). Generation of genome-scale metabolic reconstructions for 773 members of the human gut microbiota. Nature biotechnology, 35(1), 81.
cpd11508	10m3oddcaACP[c]	10-methyl-3-oxo-dodecanoyl-ACP	AGORA	NO	NO	Magnúsdóttir, S., Heinken, A., Kutt, L., Ravcheev, D. A., Bauer, E., Noronha, A., ... & Fleming, R. M. (2017). Generation of genome-scale metabolic reconstructions for 773 members of the human gut microbiota. Nature biotechnology, 35(1), 81.
cpd11558	10m3oundecACP[c]	10-methyl-3-oxo-undecanoyl-ACP	AGORA	NO	NO	Magnúsdóttir, S., Heinken, A., Kutt, L., Ravcheev, D. A., Bauer, E., Noronha, A., ... & Fleming, R. M. (2017). Generation of genome-scale metabolic reconstructions for 773 members of the human gut microbiota. Nature biotechnology, 35(1), 81.
cpd11511	10mddcaACP[c]	10-methyl-dodecanoyl-ACP	AGORA	NO	NO	Magnúsdóttir, S., Heinken, A., Kutt, L., Ravcheev, D. A., Bauer, E., Noronha, A., ... & Fleming, R. M. (2017). Generation of genome-scale metabolic reconstructions for 773 members of the human gut microbiota. Nature biotechnology, 35(1), 81.
cpd11510	10mtddec2eACP[c]	10-methyl-trans-dodec-2-enoyl-ACP	AGORA	NO	NO	Magnúsdóttir, S., Heinken, A., Kutt, L., Ravcheev, D. A., Bauer, E., Noronha, A., ... & Fleming, R. M. (2017). Generation of genome-scale metabolic reconstructions for 773 members of the human gut microbiota. Nature biotechnology, 35(1), 81.
cpd11561	10mundecACP[c]	10-methyl-undecanoyl-ACP	AGORA	NO	NO	Magnúsdóttir, S., Heinken, A., Kutt, L., Ravcheev, D. A., Bauer, E., Noronha, A., ... & Fleming, R. M. (2017). Generation of genome-scale metabolic reconstructions for 773 members of the human gut microbiota. Nature biotechnology, 35(1), 81.
cpd11534	11m3hddcaACP[c]	11-methyl-3-hydroxy-dodecanoyl-ACP	AGORA	NO	NO	Magnúsdóttir, S., Heinken, A., Kutt, L., Ravcheev, D. A., Bauer, E., Noronha, A., ... & Fleming, R. M. (2017). Generation of genome-scale metabolic reconstructions for 773 members of the human gut microbiota. Nature biotechnology, 35(1), 81.
cpd11533	11m3oddcaACP[c]	11-methyl-3-oxo-dodecanoyl-ACP	AGORA	NO	NO	Magnúsdóttir, S., Heinken, A., Kutt, L., Ravcheev, D. A., Bauer, E., Noronha, A., ... & Fleming, R. M. (2017). Generation of genome-scale metabolic reconstructions for 773 members of the human gut microbiota. Nature biotechnology, 35(1), 81.
cpd11536	11mddcaACP[c]	11-methyl-dodecanoyl-ACP	AGORA	NO	NO	Magnúsdóttir, S., Heinken, A., Kutt, L., Ravcheev, D. A., Bauer, E., Noronha, A., ... & Fleming, R. M. (2017). Generation of genome-scale metabolic reconstructions for 773 members of the human gut microbiota. Nature biotechnology, 35(1), 81.
cpd11535	11mtddec2eACP[c]	11-methyl-trans-dodec-2-enoyl-ACP	AGORA	NO	NO	Magnúsdóttir, S., Heinken, A., Kutt, L., Ravcheev, D. A., Bauer, E., Noronha, A., ... & Fleming, R. M. (2017). Generation of genome-scale metabolic reconstructions for 773 members of the human gut microbiota. Nature biotechnology, 35(1), 81.
cpd15702	12daihdglyc[c]	1,2-Dianteisoheptadecanoyl-sn-glycerol	AGORA	NO	NO	Magnúsdóttir, S., Heinken, A., Kutt, L., Ravcheev, D. A., Bauer, E., Noronha, A., ... & Fleming, R. M. (2017). Generation of genome-scale metabolic reconstructions for 773 members of the human gut microbiota. Nature biotechnology, 35(1), 81.
cpd15311	12dgr180[c]	1,2-Diacyl-sn-glycerol (dioctadecanoyl, n-C18:0)	AGORA	NO	NO	Magnúsdóttir, S., Heinken, A., Kutt, L., Ravcheev, D. A., Bauer, E., Noronha, A., ... & Fleming, R. M. (2017). Generation of genome-scale metabolic reconstructions for 773 members of the human gut microbiota. Nature biotechnology, 35(1), 81.
cpd15701	12dihdglyc[c]	1,2-Diisoheptadecanoyl-sn-glycerol	AGORA	NO	NO	Magnúsdóttir, S., Heinken, A., Kutt, L., Ravcheev, D. A., Bauer, E., Noronha, A., ... & Fleming, R. M. (2017). Generation of genome-scale metabolic reconstructions for 773 members of the human gut microbiota. Nature biotechnology, 35(1), 81.
cpd11513	12m3hmyrsACP[c]	12-methyl-3-hydroxy-tetra-decanoyl-ACP	AGORA	NO	NO	Magnúsdóttir, S., Heinken, A., Kutt, L., Ravcheev, D. A., Bauer, E., Noronha, A., ... & Fleming, R. M. (2017). Generation of genome-scale metabolic reconstructions for 773 members of the human gut microbiota. Nature biotechnology, 35(1), 81.
cpd11563	12m3htridecACP[c]	12-methyl-3-hydroxy-tridecanoyl-ACP	AGORA	NO	NO	Magnúsdóttir, S., Heinken, A., Kutt, L., Ravcheev, D. A., Bauer, E., Noronha, A., ... & Fleming, R. M. (2017). Generation of genome-scale metabolic reconstructions for 773 members of the human gut microbiota. Nature biotechnology, 35(1), 81.
cpd11512	12m3omyrsACP[c]	12-methyl-3-oxo-tetra-decanoyl-ACP	AGORA	NO	NO	Magnúsdóttir, S., Heinken, A., Kutt, L., Ravcheev, D. A., Bauer, E., Noronha, A., ... & Fleming, R. M. (2017). Generation of genome-scale metabolic reconstructions for 773 members of the human gut microbiota. Nature biotechnology, 35(1), 81.
cpd11562	12m3otridecACP[c]	12-methyl-3-oxo-tridecanoyl-ACP	AGORA	NO	NO	Magnúsdóttir, S., Heinken, A., Kutt, L., Ravcheev, D. A., Bauer, E., Noronha, A., ... & Fleming, R. M. (2017). Generation of genome-scale metabolic reconstructions for 773 members of the human gut microbiota. Nature biotechnology, 35(1), 81.
cpd11515	12mmyrsACP[c]	12-methyl-tetra-decanoyl-ACP	AGORA	NO	NO	Magnúsdóttir, S., Heinken, A., Kutt, L., Ravcheev, D. A., Bauer, E., Noronha, A., ... & Fleming, R. M. (2017). Generation of genome-scale metabolic reconstructions for 773 members of the human gut microbiota. Nature biotechnology, 35(1), 81.
cpd11514	12mtmrs2eACP[c]	12-methyl-trans-tetra-dec-2-enoyl-ACP	AGORA	NO	NO	Magnúsdóttir, S., Heinken, A., Kutt, L., Ravcheev, D. A., Bauer, E., Noronha, A., ... & Fleming, R. M. (2017). Generation of genome-scale metabolic reconstructions for 773 members of the human gut microbiota. Nature biotechnology, 35(1), 81.
cpd11565	12mtridecACP[c]	12-methyl-tridecanoyl-ACP	AGORA	NO	NO	Magnúsdóttir, S., Heinken, A., Kutt, L., Ravcheev, D. A., Bauer, E., Noronha, A., ... & Fleming, R. M. (2017). Generation of genome-scale metabolic reconstructions for 773 members of the human gut microbiota. Nature biotechnology, 35(1), 81.
cpd19024	12ppd_S[c]	(S)-propane-1,2-diol	AGORA	NO	NO	Magnúsdóttir, S., Heinken, A., Kutt, L., Ravcheev, D. A., Bauer, E., Noronha, A., ... & Fleming, R. M. (2017). Generation of genome-scale metabolic reconstructions for 773 members of the human gut microbiota. Nature biotechnology, 35(1), 81.
cpd00203	13dpg[c]	3-Phospho-D-glyceroyl phosphate	AGORA	NO	NO	Magnúsdóttir, S., Heinken, A., Kutt, L., Ravcheev, D. A., Bauer, E., Noronha, A., ... & Fleming, R. M. (2017). Generation of genome-scale metabolic reconstructions for 773 members of the human gut microbiota. Nature biotechnology, 35(1), 81.
cpd11538	13m3hmyrsACP[c]	13-methyl-3-hydroxy-tetra-decanoyl-ACP	AGORA	NO	NO	Magnúsdóttir, S., Heinken, A., Kutt, L., Ravcheev, D. A., Bauer, E., Noronha, A., ... & Fleming, R. M. (2017). Generation of genome-scale metabolic reconstructions for 773 members of the human gut microbiota. Nature biotechnology, 35(1), 81.
cpd11537	13m3omyrsACP[c]	13-methyl-3-oxo-tetra-decanoyl-ACP	AGORA	NO	NO	Magnúsdóttir, S., Heinken, A., Kutt, L., Ravcheev, D. A., Bauer, E., Noronha, A., ... & Fleming, R. M. (2017). Generation of genome-scale metabolic reconstructions for 773 members of the human gut microbiota. Nature biotechnology, 35(1), 81.
cpd11540	13mmyrsACP[c]	13-methyl-tetra-decanoyl-ACP	AGORA	NO	NO	Magnúsdóttir, S., Heinken, A., Kutt, L., Ravcheev, D. A., Bauer, E., Noronha, A., ... & Fleming, R. M. (2017). Generation of genome-scale metabolic reconstructions for 773 members of the human gut microbiota. Nature biotechnology, 35(1), 81.
cpd11539	13mtmrs2eACP[c]	13-methyl-trans-tetra-dec-2-enoyl-ACP	AGORA	NO	NO	Magnúsdóttir, S., Heinken, A., Kutt, L., Ravcheev, D. A., Bauer, E., Noronha, A., ... & Fleming, R. M. (2017). Generation of genome-scale metabolic reconstructions for 773 members of the human gut microbiota. Nature biotechnology, 35(1), 81.
cpd11517	14m3hpalmACP[c]	14-methyl-3-hydroxy-hexa-decanoyl-ACP	AGORA	NO	NO	Magnúsdóttir, S., Heinken, A., Kutt, L., Ravcheev, D. A., Bauer, E., Noronha, A., ... & Fleming, R. M. (2017). Generation of genome-scale metabolic reconstructions for 773 members of the human gut microbiota. Nature biotechnology, 35(1), 81.
cpd11567	14m3hpentdecACP[c]	14-methyl-3-hydroxy-pentadecanoyl-ACP	AGORA	NO	NO	Magnúsdóttir, S., Heinken, A., Kutt, L., Ravcheev, D. A., Bauer, E., Noronha, A., ... & Fleming, R. M. (2017). Generation of genome-scale metabolic reconstructions for 773 members of the human gut microbiota. Nature biotechnology, 35(1), 81.
cpd11516	14m3opalmACP[c]	14-methyl-3-oxo-hexa-decanoyl-ACP	AGORA	NO	NO	Magnúsdóttir, S., Heinken, A., Kutt, L., Ravcheev, D. A., Bauer, E., Noronha, A., ... & Fleming, R. M. (2017). Generation of genome-scale metabolic reconstructions for 773 members of the human gut microbiota. Nature biotechnology, 35(1), 81.
cpd11566	14m3opentdecACP[c]	14-methyl-3-oxo-pentadecanoyl-ACP	AGORA	NO	NO	Magnúsdóttir, S., Heinken, A., Kutt, L., Ravcheev, D. A., Bauer, E., Noronha, A., ... & Fleming, R. M. (2017). Generation of genome-scale metabolic reconstructions for 773 members of the human gut microbiota. Nature biotechnology, 35(1), 81.
cpd11519	14mpalmACP[c]	14-methyl-hexa-decanoyl-ACP	AGORA	NO	NO	Magnúsdóttir, S., Heinken, A., Kutt, L., Ravcheev, D. A., Bauer, E., Noronha, A., ... & Fleming, R. M. (2017). Generation of genome-scale metabolic reconstructions for 773 members of the human gut microbiota. Nature biotechnology, 35(1), 81.
cpd11569	14mpentdecACP[c]	14-methyl-pentadecanoyl-ACP	AGORA	NO	NO	Magnúsdóttir, S., Heinken, A., Kutt, L., Ravcheev, D. A., Bauer, E., Noronha, A., ... & Fleming, R. M. (2017). Generation of genome-scale metabolic reconstructions for 773 members of the human gut microbiota. Nature biotechnology, 35(1), 81.
cpd11518	14mtpalm2eACP[c]	14-methyl-trans-hexa-dec-2-enoyl-ACP	AGORA	NO	NO	Magnúsdóttir, S., Heinken, A., Kutt, L., Ravcheev, D. A., Bauer, E., Noronha, A., ... & Fleming, R. M. (2017). Generation of genome-scale metabolic reconstructions for 773 members of the human gut microbiota. Nature biotechnology, 35(1), 81.
cpd01155	15dap[c]	1,5-Diaminopentane	AGORA	NO	NO	Magnúsdóttir, S., Heinken, A., Kutt, L., Ravcheev, D. A., Bauer, E., Noronha, A., ... & Fleming, R. M. (2017). Generation of genome-scale metabolic reconstructions for 773 members of the human gut microbiota. Nature biotechnology, 35(1), 81.
cpd11542	15m3hpalmACP[c]	15-methyl-3-hydroxy-hexa-decanoyl-ACP	AGORA	NO	NO	Magnúsdóttir, S., Heinken, A., Kutt, L., Ravcheev, D. A., Bauer, E., Noronha, A., ... & Fleming, R. M. (2017). Generation of genome-scale metabolic reconstructions for 773 members of the human gut microbiota. Nature biotechnology, 35(1), 81.
cpd11541	15m3opalmACP[c]	15-methyl-3-oxo-hexa-decanoyl-ACP	AGORA	NO	NO	Magnúsdóttir, S., Heinken, A., Kutt, L., Ravcheev, D. A., Bauer, E., Noronha, A., ... & Fleming, R. M. (2017). Generation of genome-scale metabolic reconstructions for 773 members of the human gut microbiota. Nature biotechnology, 35(1), 81.
cpd11544	15mpalmACP[c]	15-methyl-hexa-decanoyl-ACP	AGORA	NO	NO	Magnúsdóttir, S., Heinken, A., Kutt, L., Ravcheev, D. A., Bauer, E., Noronha, A., ... & Fleming, R. M. (2017). Generation of genome-scale metabolic reconstructions for 773 members of the human gut microbiota. Nature biotechnology, 35(1), 81.
cpd11543	15mtpalm2eACP[c]	15-methyl-trans-hexa-dec-2-enoyl-ACP	AGORA	NO	NO	Magnúsdóttir, S., Heinken, A., Kutt, L., Ravcheev, D. A., Bauer, E., Noronha, A., ... & Fleming, R. M. (2017). Generation of genome-scale metabolic reconstructions for 773 members of the human gut microbiota. Nature biotechnology, 35(1), 81.
cpd03211	15phytn[c]	15-cis-Phytoene	AGORA	NO	NO	Magnúsdóttir, S., Heinken, A., Kutt, L., Ravcheev, D. A., Bauer, E., Noronha, A., ... & Fleming, R. M. (2017). Generation of genome-scale metabolic reconstructions for 773 members of the human gut microbiota. Nature biotechnology, 35(1), 81.
cpd26432	1agpe120[c]	1-Acyl-sn-glycero-3-phosphoethanolamine (n-C12:0)	AGORA	NO	NO	Magnúsdóttir, S., Heinken, A., Kutt, L., Ravcheev, D. A., Bauer, E., Noronha, A., ... & Fleming, R. M. (2017). Generation of genome-scale metabolic reconstructions for 773 members of the human gut microbiota. Nature biotechnology, 35(1), 81.
cpd26431	1agpe140[c]	1-Acyl-sn-glycero-3-phosphoethanolamine (n-C14:0)	AGORA	NO	NO	Magnúsdóttir, S., Heinken, A., Kutt, L., Ravcheev, D. A., Bauer, E., Noronha, A., ... & Fleming, R. M. (2017). Generation of genome-scale metabolic reconstructions for 773 members of the human gut microbiota. Nature biotechnology, 35(1), 81.
cpd15315	1agpe141[c]	1-Acyl-sn-glycero-3-phosphoethanolamine (n-C14:1)	AGORA	NO	NO	Magnúsdóttir, S., Heinken, A., Kutt, L., Ravcheev, D. A., Bauer, E., Noronha, A., ... & Fleming, R. M. (2017). Generation of genome-scale metabolic reconstructions for 773 members of the human gut microbiota. Nature biotechnology, 35(1), 81.
cpd25195	1agpe160[c]	1-Acyl-sn-glycero-3-phosphoethanolamine (n-C16:0)	AGORA	NO	NO	Magnúsdóttir, S., Heinken, A., Kutt, L., Ravcheev, D. A., Bauer, E., Noronha, A., ... & Fleming, R. M. (2017). Generation of genome-scale metabolic reconstructions for 773 members of the human gut microbiota. Nature biotechnology, 35(1), 81.
cpd15317	1agpe161[c]	1-Acyl-sn-glycero-3-phosphoethanolamine (n-C16:1)	AGORA	NO	NO	Magnúsdóttir, S., Heinken, A., Kutt, L., Ravcheev, D. A., Bauer, E., Noronha, A., ... & Fleming, R. M. (2017). Generation of genome-scale metabolic reconstructions for 773 members of the human gut microbiota. Nature biotechnology, 35(1), 81.
cpd26433	1agpe180[c]	1-Acyl-sn-glycero-3-phosphoethanolamine (n-C18:0)	AGORA	NO	NO	Magnúsdóttir, S., Heinken, A., Kutt, L., Ravcheev, D. A., Bauer, E., Noronha, A., ... & Fleming, R. M. (2017). Generation of genome-scale metabolic reconstructions for 773 members of the human gut microbiota. Nature biotechnology, 35(1), 81.
cpd29665	1agpe181[c]	1-Acyl-sn-glycero-3-phosphoethanolamine (n-C18:1)	AGORA	NO	NO	Magnúsdóttir, S., Heinken, A., Kutt, L., Ravcheev, D. A., Bauer, E., Noronha, A., ... & Fleming, R. M. (2017). Generation of genome-scale metabolic reconstructions for 773 members of the human gut microbiota. Nature biotechnology, 35(1), 81.
cpd26430	1agpg120[c]	1-Acyl-sn-glycero-3-phosphoglycerol (n-C12:0)	AGORA	NO	NO	Magnúsdóttir, S., Heinken, A., Kutt, L., Ravcheev, D. A., Bauer, E., Noronha, A., ... & Fleming, R. M. (2017). Generation of genome-scale metabolic reconstructions for 773 members of the human gut microbiota. Nature biotechnology, 35(1), 81.
cpd26429	1agpg140[c]	1-Acyl-sn-glycero-3-phosphoglycerol (n-C14:0)	AGORA	NO	NO	Magnúsdóttir, S., Heinken, A., Kutt, L., Ravcheev, D. A., Bauer, E., Noronha, A., ... & Fleming, R. M. (2017). Generation of genome-scale metabolic reconstructions for 773 members of the human gut microbiota. Nature biotechnology, 35(1), 81.
cpd15320	1agpg141[c]	1-Acyl-sn-glycero-3-phosphoglycerol (n-C14:1)	AGORA	NO	NO	Magnúsdóttir, S., Heinken, A., Kutt, L., Ravcheev, D. A., Bauer, E., Noronha, A., ... & Fleming, R. M. (2017). Generation of genome-scale metabolic reconstructions for 773 members of the human gut microbiota. Nature biotechnology, 35(1), 81.
cpd26434	1agpg160[c]	1-Acyl-sn-glycero-3-phosphoglycerol (n-C16:0)	AGORA	NO	NO	Magnúsdóttir, S., Heinken, A., Kutt, L., Ravcheev, D. A., Bauer, E., Noronha, A., ... & Fleming, R. M. (2017). Generation of genome-scale metabolic reconstructions for 773 members of the human gut microbiota. Nature biotechnology, 35(1), 81.
cpd15322	1agpg161[c]	1-Acyl-sn-glycero-3-phosphoglycerol (n-C16:1)	AGORA	NO	NO	Magnúsdóttir, S., Heinken, A., Kutt, L., Ravcheev, D. A., Bauer, E., Noronha, A., ... & Fleming, R. M. (2017). Generation of genome-scale metabolic reconstructions for 773 members of the human gut microbiota. Nature biotechnology, 35(1), 81.
cpd26428	1agpg180[c]	1-Acyl-sn-glycero-3-phosphoglycerol (n-C18:0)	AGORA	NO	NO	Magnúsdóttir, S., Heinken, A., Kutt, L., Ravcheev, D. A., Bauer, E., Noronha, A., ... & Fleming, R. M. (2017). Generation of genome-scale metabolic reconstructions for 773 members of the human gut microbiota. Nature biotechnology, 35(1), 81.
cpd15324	1agpg181[c]	1-Acyl-sn-glycero-3-phosphoglycerol (n-C18:1)	AGORA	NO	NO	Magnúsdóttir, S., Heinken, A., Kutt, L., Ravcheev, D. A., Bauer, E., Noronha, A., ... & Fleming, R. M. (2017). Generation of genome-scale metabolic reconstructions for 773 members of the human gut microbiota. Nature biotechnology, 35(1), 81.
cpd15672	1aihpdecg3p[c]	1-anteisoheptadecanoyl-sn-glycerol 3-phosphate (14-methyl-hexadecanoyl, anteiso-C17)	AGORA	NO	NO	Magnúsdóttir, S., Heinken, A., Kutt, L., Ravcheev, D. A., Bauer, E., Noronha, A., ... & Fleming, R. M. (2017). Generation of genome-scale metabolic reconstructions for 773 members of the human gut microbiota. Nature biotechnology, 35(1), 81.
cpd15675	1aipdecg3p[c]	1-anteisopentadecanoyl-sn-glycerol 3-phosphate (12-methyl-tetradecanoyl, anteiso-C15)	AGORA	NO	NO	Magnúsdóttir, S., Heinken, A., Kutt, L., Ravcheev, D. A., Bauer, E., Noronha, A., ... & Fleming, R. M. (2017). Generation of genome-scale metabolic reconstructions for 773 members of the human gut microbiota. Nature biotechnology, 35(1), 81.
cpd15325	1ddecg3p[c]	1-acyl-sn-glycerol 3-phosphate(2-)	AGORA	NO	NO	Magnúsdóttir, S., Heinken, A., Kutt, L., Ravcheev, D. A., Bauer, E., Noronha, A., ... & Fleming, R. M. (2017). Generation of genome-scale metabolic reconstructions for 773 members of the human gut microbiota. Nature biotechnology, 35(1), 81.
cpd15326	1hdec9eg3p[c]	1-hexadec-9-enoyl-sn-glycerol 3-phosphate	AGORA	NO	NO	Magnúsdóttir, S., Heinken, A., Kutt, L., Ravcheev, D. A., Bauer, E., Noronha, A., ... & Fleming, R. M. (2017). Generation of genome-scale metabolic reconstructions for 773 members of the human gut microbiota. Nature biotechnology, 35(1), 81.
cpd15327	1hdecg3p[c]	1-hexadecanoyl-sn-glycerol 3-phosphate	AGORA	NO	NO	Magnúsdóttir, S., Heinken, A., Kutt, L., Ravcheev, D. A., Bauer, E., Noronha, A., ... & Fleming, R. M. (2017). Generation of genome-scale metabolic reconstructions for 773 members of the human gut microbiota. Nature biotechnology, 35(1), 81.
cpd15676	1ihdecg3p[c]	1-isohexadecanoyl-sn-glycerol 3-phosphate (14-methyl-pentadecanoyl, iso-C16)	AGORA	NO	NO	Magnúsdóttir, S., Heinken, A., Kutt, L., Ravcheev, D. A., Bauer, E., Noronha, A., ... & Fleming, R. M. (2017). Generation of genome-scale metabolic reconstructions for 773 members of the human gut microbiota. Nature biotechnology, 35(1), 81.
cpd15671	1ihpdecg3p[c]	1-isoheptadecanoyl-sn-glycerol 3-phosphate (15-methyl-hexadecanoyl, iso-C17)	AGORA	NO	NO	Magnúsdóttir, S., Heinken, A., Kutt, L., Ravcheev, D. A., Bauer, E., Noronha, A., ... & Fleming, R. M. (2017). Generation of genome-scale metabolic reconstructions for 773 members of the human gut microbiota. Nature biotechnology, 35(1), 81.
cpd15674	1ipdecg3p[c]	1-isopentadecanoyl-sn-glycerol 3-phosphate (13-methyl-tetradecanoyl, iso-C15)	AGORA	NO	NO	Magnúsdóttir, S., Heinken, A., Kutt, L., Ravcheev, D. A., Bauer, E., Noronha, A., ... & Fleming, R. M. (2017). Generation of genome-scale metabolic reconstructions for 773 members of the human gut microbiota. Nature biotechnology, 35(1), 81.
cpd15673	1itdecg3p[c]	1-isotetradecanoyl-sn-glycerol 3-phosphate (12-methyl-tridecanoyl, iso-C14)	AGORA	NO	NO	Magnúsdóttir, S., Heinken, A., Kutt, L., Ravcheev, D. A., Bauer, E., Noronha, A., ... & Fleming, R. M. (2017). Generation of genome-scale metabolic reconstructions for 773 members of the human gut microbiota. Nature biotechnology, 35(1), 81.
cpd15328	1odec11eg3p[c]	1-octadec-11-enoyl-sn-glycerol 3-phosphate	AGORA	NO	NO	Magnúsdóttir, S., Heinken, A., Kutt, L., Ravcheev, D. A., Bauer, E., Noronha, A., ... & Fleming, R. M. (2017). Generation of genome-scale metabolic reconstructions for 773 members of the human gut microbiota. Nature biotechnology, 35(1), 81.
cpd15329	1odecg3p[c]	1-octadecanoyl-sn-glycerol 3-phosphate	AGORA	NO	NO	Magnúsdóttir, S., Heinken, A., Kutt, L., Ravcheev, D. A., Bauer, E., Noronha, A., ... & Fleming, R. M. (2017). Generation of genome-scale metabolic reconstructions for 773 members of the human gut microbiota. Nature biotechnology, 35(1), 81.
cpd02431	1pyr5c[c]	1-Pyrroline-5-carboxylate	AGORA	NO	NO	Magnúsdóttir, S., Heinken, A., Kutt, L., Ravcheev, D. A., Bauer, E., Noronha, A., ... & Fleming, R. M. (2017). Generation of genome-scale metabolic reconstructions for 773 members of the human gut microbiota. Nature biotechnology, 35(1), 81.
cpd15330	1tdec7eg3p[c]	1-tetradec-7-enoyl-sn-glycerol 3-phosphate	AGORA	NO	NO	Magnúsdóttir, S., Heinken, A., Kutt, L., Ravcheev, D. A., Bauer, E., Noronha, A., ... & Fleming, R. M. (2017). Generation of genome-scale metabolic reconstructions for 773 members of the human gut microbiota. Nature biotechnology, 35(1), 81.
cpd15331	1tdecg3p[c]	1-tetradecanoyl-sn-glycerol 3-phosphate	AGORA	NO	NO	Magnúsdóttir, S., Heinken, A., Kutt, L., Ravcheev, D. A., Bauer, E., Noronha, A., ... & Fleming, R. M. (2017). Generation of genome-scale metabolic reconstructions for 773 members of the human gut microbiota. Nature biotechnology, 35(1), 81.
cpd02120	23dhdp[c]	2,3-Dihydrodipicolinate	AGORA	NO	NO	Magnúsdóttir, S., Heinken, A., Kutt, L., Ravcheev, D. A., Bauer, E., Noronha, A., ... & Fleming, R. M. (2017). Generation of genome-scale metabolic reconstructions for 773 members of the human gut microbiota. Nature biotechnology, 35(1), 81.
cpd19030	23dhmb[c]	(R)-2,3-Dihydroxy-3-methylbutanoate	AGORA	NO	NO	Magnúsdóttir, S., Heinken, A., Kutt, L., Ravcheev, D. A., Bauer, E., Noronha, A., ... & Fleming, R. M. (2017). Generation of genome-scale metabolic reconstructions for 773 members of the human gut microbiota. Nature biotechnology, 35(1), 81.
cpd02535	23dhmp[c]	(R)-2,3-Dihydroxy-3-methylpentanoate	AGORA	NO	NO	Magnúsdóttir, S., Heinken, A., Kutt, L., Ravcheev, D. A., Bauer, E., Noronha, A., ... & Fleming, R. M. (2017). Generation of genome-scale metabolic reconstructions for 773 members of the human gut microbiota. Nature biotechnology, 35(1), 81.
cpd02921	25aics[c]	(S)-2-[5-Amino-1-(5-phospho-D-ribosyl)imidazole-4-carboxamido]succinate	AGORA	NO	NO	Magnúsdóttir, S., Heinken, A., Kutt, L., Ravcheev, D. A., Bauer, E., Noronha, A., ... & Fleming, R. M. (2017). Generation of genome-scale metabolic reconstructions for 773 members of the human gut microbiota. Nature biotechnology, 35(1), 81.
cpd00504	26dap_LL[c]	LL-2,6-Diaminoheptanedioate	AGORA	NO	NO	Magnúsdóttir, S., Heinken, A., Kutt, L., Ravcheev, D. A., Bauer, E., Noronha, A., ... & Fleming, R. M. (2017). Generation of genome-scale metabolic reconstructions for 773 members of the human gut microbiota. Nature biotechnology, 35(1), 81.
cpd00516	26dap_M[c]	meso-2,6-Diaminoheptanedioate	AGORA	NO	NO	Magnúsdóttir, S., Heinken, A., Kutt, L., Ravcheev, D. A., Bauer, E., Noronha, A., ... & Fleming, R. M. (2017). Generation of genome-scale metabolic reconstructions for 773 members of the human gut microbiota. Nature biotechnology, 35(1), 81.
cpd26439	2agpe120[c]	2-Acyl-sn-glycero-3-phosphoethanolamine (n-C12:0)	AGORA	NO	NO	Magnúsdóttir, S., Heinken, A., Kutt, L., Ravcheev, D. A., Bauer, E., Noronha, A., ... & Fleming, R. M. (2017). Generation of genome-scale metabolic reconstructions for 773 members of the human gut microbiota. Nature biotechnology, 35(1), 81.
cpd26435	2agpe140[c]	2-Acyl-sn-glycero-3-phosphoethanolamine (n-C14:0)	AGORA	NO	NO	Magnúsdóttir, S., Heinken, A., Kutt, L., Ravcheev, D. A., Bauer, E., Noronha, A., ... & Fleming, R. M. (2017). Generation of genome-scale metabolic reconstructions for 773 members of the human gut microbiota. Nature biotechnology, 35(1), 81.
cpd15338	2agpe141[c]	2-Acyl-sn-glycero-3-phosphoethanolamine (n-C14:1)	AGORA	NO	NO	Magnúsdóttir, S., Heinken, A., Kutt, L., Ravcheev, D. A., Bauer, E., Noronha, A., ... & Fleming, R. M. (2017). Generation of genome-scale metabolic reconstructions for 773 members of the human gut microbiota. Nature biotechnology, 35(1), 81.
cpd15339	2agpe160[c]	2-Acyl-sn-glycero-3-phosphoethanolamine (n-C16:0)	AGORA	NO	NO	Magnúsdóttir, S., Heinken, A., Kutt, L., Ravcheev, D. A., Bauer, E., Noronha, A., ... & Fleming, R. M. (2017). Generation of genome-scale metabolic reconstructions for 773 members of the human gut microbiota. Nature biotechnology, 35(1), 81.
cpd15340	2agpe161[c]	2-Acyl-sn-glycero-3-phosphoethanolamine (n-C16:1)	AGORA	NO	NO	Magnúsdóttir, S., Heinken, A., Kutt, L., Ravcheev, D. A., Bauer, E., Noronha, A., ... & Fleming, R. M. (2017). Generation of genome-scale metabolic reconstructions for 773 members of the human gut microbiota. Nature biotechnology, 35(1), 81.
cpd15341	2agpe180[c]	2-Acyl-sn-glycero-3-phosphoethanolamine (n-C18:0)	AGORA	NO	NO	Magnúsdóttir, S., Heinken, A., Kutt, L., Ravcheev, D. A., Bauer, E., Noronha, A., ... & Fleming, R. M. (2017). Generation of genome-scale metabolic reconstructions for 773 members of the human gut microbiota. Nature biotechnology, 35(1), 81.
cpd15342	2agpe181[c]	2-Acyl-sn-glycero-3-phosphoethanolamine (n-C18:1)	AGORA	NO	NO	Magnúsdóttir, S., Heinken, A., Kutt, L., Ravcheev, D. A., Bauer, E., Noronha, A., ... & Fleming, R. M. (2017). Generation of genome-scale metabolic reconstructions for 773 members of the human gut microbiota. Nature biotechnology, 35(1), 81.
cpd15343	2agpg120[c]	2-Acyl-sn-glycero-3-phosphoglycerol (n-C12:0)	AGORA	NO	NO	Magnúsdóttir, S., Heinken, A., Kutt, L., Ravcheev, D. A., Bauer, E., Noronha, A., ... & Fleming, R. M. (2017). Generation of genome-scale metabolic reconstructions for 773 members of the human gut microbiota. Nature biotechnology, 35(1), 81.
cpd26437	2agpg140[c]	2-Acyl-sn-glycero-3-phosphoglycerol (n-C14:0)	AGORA	NO	NO	Magnúsdóttir, S., Heinken, A., Kutt, L., Ravcheev, D. A., Bauer, E., Noronha, A., ... & Fleming, R. M. (2017). Generation of genome-scale metabolic reconstructions for 773 members of the human gut microbiota. Nature biotechnology, 35(1), 81.
cpd15345	2agpg141[c]	2-Acyl-sn-glycero-3-phosphoglycerol (n-C14:1)	AGORA	NO	NO	Magnúsdóttir, S., Heinken, A., Kutt, L., Ravcheev, D. A., Bauer, E., Noronha, A., ... & Fleming, R. M. (2017). Generation of genome-scale metabolic reconstructions for 773 members of the human gut microbiota. Nature biotechnology, 35(1), 81.
cpd25200	2agpg160[c]	2-Acyl-sn-glycero-3-phosphoglycerol (n-C16:0)	AGORA	NO	NO	Magnúsdóttir, S., Heinken, A., Kutt, L., Ravcheev, D. A., Bauer, E., Noronha, A., ... & Fleming, R. M. (2017). Generation of genome-scale metabolic reconstructions for 773 members of the human gut microbiota. Nature biotechnology, 35(1), 81.
cpd15347	2agpg161[c]	2-Acyl-sn-glycero-3-phosphoglycerol (n-C16:1)	AGORA	NO	NO	Magnúsdóttir, S., Heinken, A., Kutt, L., Ravcheev, D. A., Bauer, E., Noronha, A., ... & Fleming, R. M. (2017). Generation of genome-scale metabolic reconstructions for 773 members of the human gut microbiota. Nature biotechnology, 35(1), 81.
cpd26427	2agpg180[c]	2-Acyl-sn-glycero-3-phosphoglycerol (n-C18:0)	AGORA	NO	NO	Magnúsdóttir, S., Heinken, A., Kutt, L., Ravcheev, D. A., Bauer, E., Noronha, A., ... & Fleming, R. M. (2017). Generation of genome-scale metabolic reconstructions for 773 members of the human gut microbiota. Nature biotechnology, 35(1), 81.
cpd15349	2agpg181[c]	2-Acyl-sn-glycero-3-phosphoglycerol (n-C18:1)	AGORA	NO	NO	Magnúsdóttir, S., Heinken, A., Kutt, L., Ravcheev, D. A., Bauer, E., Noronha, A., ... & Fleming, R. M. (2017). Generation of genome-scale metabolic reconstructions for 773 members of the human gut microbiota. Nature biotechnology, 35(1), 81.
cpd00498	2ahbut[c]	(S)-2-Aceto-2-hydroxybutanoate	AGORA	NO	NO	Magnúsdóttir, S., Heinken, A., Kutt, L., Ravcheev, D. A., Bauer, E., Noronha, A., ... & Fleming, R. M. (2017). Generation of genome-scale metabolic reconstructions for 773 members of the human gut microbiota. Nature biotechnology, 35(1), 81.
cpd02211	2aobut[c]	L-2-amino-3-oxobutanoic acid	AGORA	NO	NO	Magnúsdóttir, S., Heinken, A., Kutt, L., Ravcheev, D. A., Bauer, E., Noronha, A., ... & Fleming, R. M. (2017). Generation of genome-scale metabolic reconstructions for 773 members of the human gut microbiota. Nature biotechnology, 35(1), 81.
cpd02857	2dda7p[c]	2-Dehydro-3-deoxy-D-arabino-heptonate 7-phosphate	AGORA	NO	NO	Magnúsdóttir, S., Heinken, A., Kutt, L., Ravcheev, D. A., Bauer, E., Noronha, A., ... & Fleming, R. M. (2017). Generation of genome-scale metabolic reconstructions for 773 members of the human gut microbiota. Nature biotechnology, 35(1), 81.
cpd15350	2ddecg3p[c]	2-dodecanoyl-sn-glycerol 3-phosphate	AGORA	NO	NO	Magnúsdóttir, S., Heinken, A., Kutt, L., Ravcheev, D. A., Bauer, E., Noronha, A., ... & Fleming, R. M. (2017). Generation of genome-scale metabolic reconstructions for 773 members of the human gut microbiota. Nature biotechnology, 35(1), 81.
cpd02711	2ddg6p[c]	2-Dehydro-3-deoxy-D-gluconate 6-phosphate	AGORA	NO	NO	Magnúsdóttir, S., Heinken, A., Kutt, L., Ravcheev, D. A., Bauer, E., Noronha, A., ... & Fleming, R. M. (2017). Generation of genome-scale metabolic reconstructions for 773 members of the human gut microbiota. Nature biotechnology, 35(1), 81.
cpd00176	2ddglcn[c]	2-Dehydro-3-deoxy-D-gluconate	AGORA	NO	NO	Magnúsdóttir, S., Heinken, A., Kutt, L., Ravcheev, D. A., Bauer, E., Noronha, A., ... & Fleming, R. M. (2017). Generation of genome-scale metabolic reconstructions for 773 members of the human gut microbiota. Nature biotechnology, 35(1), 81.
cpd00712	2dhp[c]	2-Dehydropantoate	AGORA	NO	NO	Magnúsdóttir, S., Heinken, A., Kutt, L., Ravcheev, D. A., Bauer, E., Noronha, A., ... & Fleming, R. M. (2017). Generation of genome-scale metabolic reconstructions for 773 members of the human gut microbiota. Nature biotechnology, 35(1), 81.
cpd25803	2dmmq7[c]	2-Demethylmenaquinone 7	AGORA	NO	NO	Magnúsdóttir, S., Heinken, A., Kutt, L., Ravcheev, D. A., Bauer, E., Noronha, A., ... & Fleming, R. M. (2017). Generation of genome-scale metabolic reconstructions for 773 members of the human gut microbiota. Nature biotechnology, 35(1), 81.
cpd15352	2dmmq8[c]	2-Demethylmenaquinone 8	AGORA	NO	NO	Magnúsdóttir, S., Heinken, A., Kutt, L., Ravcheev, D. A., Bauer, E., Noronha, A., ... & Fleming, R. M. (2017). Generation of genome-scale metabolic reconstructions for 773 members of the human gut microbiota. Nature biotechnology, 35(1), 81.
cpd15353	2dmmql8[c]	2-Demethylmenaquinol 8	AGORA	NO	NO	Magnúsdóttir, S., Heinken, A., Kutt, L., Ravcheev, D. A., Bauer, E., Noronha, A., ... & Fleming, R. M. (2017). Generation of genome-scale metabolic reconstructions for 773 members of the human gut microbiota. Nature biotechnology, 35(1), 81.
cpd00509	2dr1p[c]	2-Deoxy-D-ribose 1-phosphate	AGORA	NO	NO	Magnúsdóttir, S., Heinken, A., Kutt, L., Ravcheev, D. A., Bauer, E., Noronha, A., ... & Fleming, R. M. (2017). Generation of genome-scale metabolic reconstructions for 773 members of the human gut microbiota. Nature biotechnology, 35(1), 81.
cpd00510	2dr5p[c]	2-deoxy-D-ribose 5-phosphate(2-)	AGORA	NO	NO	Magnúsdóttir, S., Heinken, A., Kutt, L., Ravcheev, D. A., Bauer, E., Noronha, A., ... & Fleming, R. M. (2017). Generation of genome-scale metabolic reconstructions for 773 members of the human gut microbiota. Nature biotechnology, 35(1), 81.
cpd00843	2h3oppan[c]	2-Hydroxy-3-oxopropanoate	AGORA	NO	NO	Magnúsdóttir, S., Heinken, A., Kutt, L., Ravcheev, D. A., Bauer, E., Noronha, A., ... & Fleming, R. M. (2017). Generation of genome-scale metabolic reconstructions for 773 members of the human gut microbiota. Nature biotechnology, 35(1), 81.
cpd15354	2hdec9eg3p[c]	2-hexadec-9-enoyl-sn-glycerol 3-phosphate	AGORA	NO	NO	Magnúsdóttir, S., Heinken, A., Kutt, L., Ravcheev, D. A., Bauer, E., Noronha, A., ... & Fleming, R. M. (2017). Generation of genome-scale metabolic reconstructions for 773 members of the human gut microbiota. Nature biotechnology, 35(1), 81.
cpd15355	2hdecg3p[c]	2-hexadecanoyl-sn-glycerol 3-phosphate	AGORA	NO	NO	Magnúsdóttir, S., Heinken, A., Kutt, L., Ravcheev, D. A., Bauer, E., Noronha, A., ... & Fleming, R. M. (2017). Generation of genome-scale metabolic reconstructions for 773 members of the human gut microbiota. Nature biotechnology, 35(1), 81.
cpd01710	2ippm[c]	2-Isopropylmaleate	AGORA	NO	NO	Magnúsdóttir, S., Heinken, A., Kutt, L., Ravcheev, D. A., Bauer, E., Noronha, A., ... & Fleming, R. M. (2017). Generation of genome-scale metabolic reconstructions for 773 members of the human gut microbiota. Nature biotechnology, 35(1), 81.
cpd02124	2maacoa[c]	2-methylacetoacetyl-CoA(4-)	AGORA	NO	NO	Magnúsdóttir, S., Heinken, A., Kutt, L., Ravcheev, D. A., Bauer, E., Noronha, A., ... & Fleming, R. M. (2017). Generation of genome-scale metabolic reconstructions for 773 members of the human gut microbiota. Nature biotechnology, 35(1), 81.
cpd02894	2mahmp[c]	2-Methyl-4-amino-5-hydroxymethylpyrimidine diphosphate	AGORA	NO	NO	Magnúsdóttir, S., Heinken, A., Kutt, L., Ravcheev, D. A., Bauer, E., Noronha, A., ... & Fleming, R. M. (2017). Generation of genome-scale metabolic reconstructions for 773 members of the human gut microbiota. Nature biotechnology, 35(1), 81.
cpd00760	2mbcoa[c]	2-methylbutanoyl-CoA(4-)	AGORA	NO	NO	Magnúsdóttir, S., Heinken, A., Kutt, L., Ravcheev, D. A., Bauer, E., Noronha, A., ... & Fleming, R. M. (2017). Generation of genome-scale metabolic reconstructions for 773 members of the human gut microbiota. Nature biotechnology, 35(1), 81.
cpd11495	2mbutACP[c]	2-methylbutanoyl-ACP,2-methylbutyryl-ACP	AGORA	NO	NO	Magnúsdóttir, S., Heinken, A., Kutt, L., Ravcheev, D. A., Bauer, E., Noronha, A., ... & Fleming, R. M. (2017). Generation of genome-scale metabolic reconstructions for 773 members of the human gut microbiota. Nature biotechnology, 35(1), 81.
cpd08286	2me4p[c]	2-C-methyl-D-erythritol 4-phosphate	AGORA	NO	NO	Magnúsdóttir, S., Heinken, A., Kutt, L., Ravcheev, D. A., Bauer, E., Noronha, A., ... & Fleming, R. M. (2017). Generation of genome-scale metabolic reconstructions for 773 members of the human gut microbiota. Nature biotechnology, 35(1), 81.
cpd08301	2mecdp[c]	2-C-methyl-D-erythritol 2,4-cyclodiphosphate	AGORA	NO	NO	Magnúsdóttir, S., Heinken, A., Kutt, L., Ravcheev, D. A., Bauer, E., Noronha, A., ... & Fleming, R. M. (2017). Generation of genome-scale metabolic reconstructions for 773 members of the human gut microbiota. Nature biotechnology, 35(1), 81.
cpd00287	2mop[c]	2-methyl-3-oxopropanoate	AGORA	NO	NO	Magnúsdóttir, S., Heinken, A., Kutt, L., Ravcheev, D. A., Bauer, E., Noronha, A., ... & Fleming, R. M. (2017). Generation of genome-scale metabolic reconstructions for 773 members of the human gut microbiota. Nature biotechnology, 35(1), 81.
cpd11545	2mpropACP[c]	2-methylpropionyl-ACP,isobutyryl-ACP	AGORA	NO	NO	Magnúsdóttir, S., Heinken, A., Kutt, L., Ravcheev, D. A., Bauer, E., Noronha, A., ... & Fleming, R. M. (2017). Generation of genome-scale metabolic reconstructions for 773 members of the human gut microbiota. Nature biotechnology, 35(1), 81.
cpd00094	2obut[c]	2-Oxobutanoate	AGORA	NO	NO	Magnúsdóttir, S., Heinken, A., Kutt, L., Ravcheev, D. A., Bauer, E., Noronha, A., ... & Fleming, R. M. (2017). Generation of genome-scale metabolic reconstructions for 773 members of the human gut microbiota. Nature biotechnology, 35(1), 81.
cpd15357	2odec11eg3p[c]	2-octadec-11-enoyl-sn-glycerol 3-phosphate	AGORA	NO	NO	Magnúsdóttir, S., Heinken, A., Kutt, L., Ravcheev, D. A., Bauer, E., Noronha, A., ... & Fleming, R. M. (2017). Generation of genome-scale metabolic reconstructions for 773 members of the human gut microbiota. Nature biotechnology, 35(1), 81.
cpd15358	2odecg3p[c]	2-octadecanoyl-sn-glycerol 3-phosphate	AGORA	NO	NO	Magnúsdóttir, S., Heinken, A., Kutt, L., Ravcheev, D. A., Bauer, E., Noronha, A., ... & Fleming, R. M. (2017). Generation of genome-scale metabolic reconstructions for 773 members of the human gut microbiota. Nature biotechnology, 35(1), 81.
cpd03445	2ohph[c]	2-Octaprenyl-6-hydroxyphenol	AGORA	NO	NO	Magnúsdóttir, S., Heinken, A., Kutt, L., Ravcheev, D. A., Bauer, E., Noronha, A., ... & Fleming, R. M. (2017). Generation of genome-scale metabolic reconstructions for 773 members of the human gut microbiota. Nature biotechnology, 35(1), 81.
cpd15359	2ombzl[c]	2-Octaprenyl-6-methoxy-1,4-benzoquinol	AGORA	NO	NO	Magnúsdóttir, S., Heinken, A., Kutt, L., Ravcheev, D. A., Bauer, E., Noronha, A., ... & Fleming, R. M. (2017). Generation of genome-scale metabolic reconstructions for 773 members of the human gut microbiota. Nature biotechnology, 35(1), 81.
cpd03449	2omhmbl[c]	2-Octaprenyl-3-methyl-5-hydroxy-6-methoxy-1,4-benzoquinol	AGORA	NO	NO	Magnúsdóttir, S., Heinken, A., Kutt, L., Ravcheev, D. A., Bauer, E., Noronha, A., ... & Fleming, R. M. (2017). Generation of genome-scale metabolic reconstructions for 773 members of the human gut microbiota. Nature biotechnology, 35(1), 81.
cpd15361	2ommbl[c]	2-Octaprenyl-3-methyl-6-methoxy- 1,4-benzoquinol	AGORA	NO	NO	Magnúsdóttir, S., Heinken, A., Kutt, L., Ravcheev, D. A., Bauer, E., Noronha, A., ... & Fleming, R. M. (2017). Generation of genome-scale metabolic reconstructions for 773 members of the human gut microbiota. Nature biotechnology, 35(1), 81.
cpd03446	2omph[c]	2-Octaprenyl-6-methoxyphenol	AGORA	NO	NO	Magnúsdóttir, S., Heinken, A., Kutt, L., Ravcheev, D. A., Bauer, E., Noronha, A., ... & Fleming, R. M. (2017). Generation of genome-scale metabolic reconstructions for 773 members of the human gut microbiota. Nature biotechnology, 35(1), 81.
cpd03444	2oph[c]	2-Octaprenylphenol	AGORA	NO	NO	Magnúsdóttir, S., Heinken, A., Kutt, L., Ravcheev, D. A., Bauer, E., Noronha, A., ... & Fleming, R. M. (2017). Generation of genome-scale metabolic reconstructions for 773 members of the human gut microbiota. Nature biotechnology, 35(1), 81.
cpd08288	2p4c2me[c]	2-phospho-4-(cytidine 5-diphospho)-2-C-methyl-D-erythritol	AGORA	NO	NO	Magnúsdóttir, S., Heinken, A., Kutt, L., Ravcheev, D. A., Bauer, E., Noronha, A., ... & Fleming, R. M. (2017). Generation of genome-scale metabolic reconstructions for 773 members of the human gut microbiota. Nature biotechnology, 35(1), 81.
cpd00482	2pg[c]	D-Glycerate 2-phosphate	AGORA	NO	NO	Magnúsdóttir, S., Heinken, A., Kutt, L., Ravcheev, D. A., Bauer, E., Noronha, A., ... & Fleming, R. M. (2017). Generation of genome-scale metabolic reconstructions for 773 members of the human gut microbiota. Nature biotechnology, 35(1), 81.
cpd00727	2pglyc[c]	2-phosphonatoglycolate(3-)	AGORA	NO	NO	Magnúsdóttir, S., Heinken, A., Kutt, L., Ravcheev, D. A., Bauer, E., Noronha, A., ... & Fleming, R. M. (2017). Generation of genome-scale metabolic reconstructions for 773 members of the human gut microbiota. Nature biotechnology, 35(1), 81.
cpd15362	2tdec7eg3p[c]	2-tetradec-7-enoyl-sn-glycerol 3-phosphate	AGORA	NO	NO	Magnúsdóttir, S., Heinken, A., Kutt, L., Ravcheev, D. A., Bauer, E., Noronha, A., ... & Fleming, R. M. (2017). Generation of genome-scale metabolic reconstructions for 773 members of the human gut microbiota. Nature biotechnology, 35(1), 81.
cpd15363	2tdecg3p[c]	2-tetradecanoyl-sn-glycerol 3-phosphate	AGORA	NO	NO	Magnúsdóttir, S., Heinken, A., Kutt, L., Ravcheev, D. A., Bauer, E., Noronha, A., ... & Fleming, R. M. (2017). Generation of genome-scale metabolic reconstructions for 773 members of the human gut microbiota. Nature biotechnology, 35(1), 81.
cpd02569	33hmeoxobut[c]	2-Oxo-3-hydroxyisovalerate	AGORA	NO	NO	Magnúsdóttir, S., Heinken, A., Kutt, L., Ravcheev, D. A., Bauer, E., Noronha, A., ... & Fleming, R. M. (2017). Generation of genome-scale metabolic reconstructions for 773 members of the human gut microbiota. Nature biotechnology, 35(1), 81.
cpd00868	34hpp[c]	3-(4-hydroxyphenyl)pyruvate	AGORA	NO	NO	Magnúsdóttir, S., Heinken, A., Kutt, L., Ravcheev, D. A., Bauer, E., Noronha, A., ... & Fleming, R. M. (2017). Generation of genome-scale metabolic reconstructions for 773 members of the human gut microbiota. Nature biotechnology, 35(1), 81.
cpd02693	3c2hmp[c]	3-Carboxy-2-hydroxy-4-methylpentanoate	AGORA	NO	NO	Magnúsdóttir, S., Heinken, A., Kutt, L., Ravcheev, D. A., Bauer, E., Noronha, A., ... & Fleming, R. M. (2017). Generation of genome-scale metabolic reconstructions for 773 members of the human gut microbiota. Nature biotechnology, 35(1), 81.
cpd01646	3c3hmp[c]	3-Carboxy-3-hydroxy-4-methylpentanoate	AGORA	NO	NO	Magnúsdóttir, S., Heinken, A., Kutt, L., Ravcheev, D. A., Bauer, E., Noronha, A., ... & Fleming, R. M. (2017). Generation of genome-scale metabolic reconstructions for 773 members of the human gut microbiota. Nature biotechnology, 35(1), 81.
cpd02605	3c4mop[c]	3-Carboxy-4-methyl-2-oxopentanoate	AGORA	NO	NO	Magnúsdóttir, S., Heinken, A., Kutt, L., Ravcheev, D. A., Bauer, E., Noronha, A., ... & Fleming, R. M. (2017). Generation of genome-scale metabolic reconstructions for 773 members of the human gut microbiota. Nature biotechnology, 35(1), 81.
cpd00699	3dhq[c]	3-Dehydroquinate	AGORA	NO	NO	Magnúsdóttir, S., Heinken, A., Kutt, L., Ravcheev, D. A., Bauer, E., Noronha, A., ... & Fleming, R. M. (2017). Generation of genome-scale metabolic reconstructions for 773 members of the human gut microbiota. Nature biotechnology, 35(1), 81.
cpd01716	3dhsk[c]	3-Dehydroshikimate	AGORA	NO	NO	Magnúsdóttir, S., Heinken, A., Kutt, L., Ravcheev, D. A., Bauer, E., Noronha, A., ... & Fleming, R. M. (2017). Generation of genome-scale metabolic reconstructions for 773 members of the human gut microbiota. Nature biotechnology, 35(1), 81.
cpd10162	3h3mop[c]	(R)-3-Hydroxy-3-methyl-2-oxopentanoate	AGORA	NO	NO	Magnúsdóttir, S., Heinken, A., Kutt, L., Ravcheev, D. A., Bauer, E., Noronha, A., ... & Fleming, R. M. (2017). Generation of genome-scale metabolic reconstructions for 773 members of the human gut microbiota. Nature biotechnology, 35(1), 81.
cpd11836	3haACP[c]	(3R)-3-Hydroxyacyl-[acyl-carrier protein]	AGORA	NO	NO	Magnúsdóttir, S., Heinken, A., Kutt, L., Ravcheev, D. A., Bauer, E., Noronha, A., ... & Fleming, R. M. (2017). Generation of genome-scale metabolic reconstructions for 773 members of the human gut microbiota. Nature biotechnology, 35(1), 81.
cpd00842	3hbcoa[c]	(S)-3-hydroxybutanoyl-CoA(4-)	AGORA	NO	NO	Magnúsdóttir, S., Heinken, A., Kutt, L., Ravcheev, D. A., Bauer, E., Noronha, A., ... & Fleming, R. M. (2017). Generation of genome-scale metabolic reconstructions for 773 members of the human gut microbiota. Nature biotechnology, 35(1), 81.
cpd03118	3hdcoa[c]	(S)-3-Hydroxydecanoyl-CoA	AGORA	NO	NO	Magnúsdóttir, S., Heinken, A., Kutt, L., Ravcheev, D. A., Bauer, E., Noronha, A., ... & Fleming, R. M. (2017). Generation of genome-scale metabolic reconstructions for 773 members of the human gut microbiota. Nature biotechnology, 35(1), 81.
cpd03116	3hddcoa[c]	(S)-3-Hydroxydodecanoyl-CoA	AGORA	NO	NO	Magnúsdóttir, S., Heinken, A., Kutt, L., Ravcheev, D. A., Bauer, E., Noronha, A., ... & Fleming, R. M. (2017). Generation of genome-scale metabolic reconstructions for 773 members of the human gut microbiota. Nature biotechnology, 35(1), 81.
cpd11480	3hddecACP[c]	(R)-3-Hydroxydodecanoyl-[acyl-carrier protein]	AGORA	NO	NO	Magnúsdóttir, S., Heinken, A., Kutt, L., Ravcheev, D. A., Bauer, E., Noronha, A., ... & Fleming, R. M. (2017). Generation of genome-scale metabolic reconstructions for 773 members of the human gut microbiota. Nature biotechnology, 35(1), 81.
cpd11482	3hdecACP[c]	(R)-3-Hydroxydecanoyl-[acyl-carrier protein]	AGORA	NO	NO	Magnúsdóttir, S., Heinken, A., Kutt, L., Ravcheev, D. A., Bauer, E., Noronha, A., ... & Fleming, R. M. (2017). Generation of genome-scale metabolic reconstructions for 773 members of the human gut microbiota. Nature biotechnology, 35(1), 81.
cpd03122	3hhcoa[c]	(S)-3-Hydroxyhexanoyl-CoA	AGORA	NO	NO	Magnúsdóttir, S., Heinken, A., Kutt, L., Ravcheev, D. A., Bauer, E., Noronha, A., ... & Fleming, R. M. (2017). Generation of genome-scale metabolic reconstructions for 773 members of the human gut microbiota. Nature biotechnology, 35(1), 81.
cpd03113	3hhdcoa[c]	(S)-3-Hydroxyhexadecanoyl-CoA	AGORA	NO	NO	Magnúsdóttir, S., Heinken, A., Kutt, L., Ravcheev, D. A., Bauer, E., Noronha, A., ... & Fleming, R. M. (2017). Generation of genome-scale metabolic reconstructions for 773 members of the human gut microbiota. Nature biotechnology, 35(1), 81.
cpd11479	3hhexACP[c]	(R)-3-Hydroxyhexanoyl-[acyl-carrier protein]	AGORA	NO	NO	Magnúsdóttir, S., Heinken, A., Kutt, L., Ravcheev, D. A., Bauer, E., Noronha, A., ... & Fleming, R. M. (2017). Generation of genome-scale metabolic reconstructions for 773 members of the human gut microbiota. Nature biotechnology, 35(1), 81.
cpd02691	3hmbcoa[c]	(2S,3S)-3-hydroxy-2-methylbutanoyl-CoA(4-)	AGORA	NO	NO	Magnúsdóttir, S., Heinken, A., Kutt, L., Ravcheev, D. A., Bauer, E., Noronha, A., ... & Fleming, R. M. (2017). Generation of genome-scale metabolic reconstructions for 773 members of the human gut microbiota. Nature biotechnology, 35(1), 81.
cpd00876	3hmp[c]	3-hydroxy-2-methylpropanoate	AGORA	NO	NO	Magnúsdóttir, S., Heinken, A., Kutt, L., Ravcheev, D. A., Bauer, E., Noronha, A., ... & Fleming, R. M. (2017). Generation of genome-scale metabolic reconstructions for 773 members of the human gut microbiota. Nature biotechnology, 35(1), 81.
cpd11484	3hmrsACP[c]	(R)-3-Hydroxytetradecanoyl-[acyl-carrier protein]	AGORA	NO	NO	Magnúsdóttir, S., Heinken, A., Kutt, L., Ravcheev, D. A., Bauer, E., Noronha, A., ... & Fleming, R. M. (2017). Generation of genome-scale metabolic reconstructions for 773 members of the human gut microbiota. Nature biotechnology, 35(1), 81.
cpd03120	3hocoa[c]	(S)-3-Hydroxyoctanoyl-CoA	AGORA	NO	NO	Magnúsdóttir, S., Heinken, A., Kutt, L., Ravcheev, D. A., Bauer, E., Noronha, A., ... & Fleming, R. M. (2017). Generation of genome-scale metabolic reconstructions for 773 members of the human gut microbiota. Nature biotechnology, 35(1), 81.
cpd11483	3hoctACP[c]	(R)-3-Hydroxyoctanoyl-[acyl-carrier protein]	AGORA	NO	NO	Magnúsdóttir, S., Heinken, A., Kutt, L., Ravcheev, D. A., Bauer, E., Noronha, A., ... & Fleming, R. M. (2017). Generation of genome-scale metabolic reconstructions for 773 members of the human gut microbiota. Nature biotechnology, 35(1), 81.
cpd15371	3hoctaACP[c]	(R)-3-Hydroxyoctadecanoyl-[acyl-carrier protein]	AGORA	NO	NO	Magnúsdóttir, S., Heinken, A., Kutt, L., Ravcheev, D. A., Bauer, E., Noronha, A., ... & Fleming, R. M. (2017). Generation of genome-scale metabolic reconstructions for 773 members of the human gut microbiota. Nature biotechnology, 35(1), 81.
cpd11481	3hpalmACP[c]	R-3-hydroxypalmitoyl-[acyl-carrier protein]	AGORA	NO	NO	Magnúsdóttir, S., Heinken, A., Kutt, L., Ravcheev, D. A., Bauer, E., Noronha, A., ... & Fleming, R. M. (2017). Generation of genome-scale metabolic reconstructions for 773 members of the human gut microbiota. Nature biotechnology, 35(1), 81.
cpd03115	3htdcoa[c]	(S)-3-Hydroxytetradecanoyl-CoA	AGORA	NO	NO	Magnúsdóttir, S., Heinken, A., Kutt, L., Ravcheev, D. A., Bauer, E., Noronha, A., ... & Fleming, R. M. (2017). Generation of genome-scale metabolic reconstructions for 773 members of the human gut microbiota. Nature biotechnology, 35(1), 81.
cpd02210	3ig3p[c]	C-(3-Indolyl)-glycerol 3-phosphate	AGORA	NO	NO	Magnúsdóttir, S., Heinken, A., Kutt, L., Ravcheev, D. A., Bauer, E., Noronha, A., ... & Fleming, R. M. (2017). Generation of genome-scale metabolic reconstructions for 773 members of the human gut microbiota. Nature biotechnology, 35(1), 81.
cpd01966	3mb2coa[c]	3-methylbut-2-enoyl-CoA(4-)	AGORA	NO	NO	Magnúsdóttir, S., Heinken, A., Kutt, L., Ravcheev, D. A., Bauer, E., Noronha, A., ... & Fleming, R. M. (2017). Generation of genome-scale metabolic reconstructions for 773 members of the human gut microbiota. Nature biotechnology, 35(1), 81.
cpd11520	3mbutACP[c]	3-methylbutanoyl-ACP,isovaleryl-ACP	AGORA	NO	NO	Magnúsdóttir, S., Heinken, A., Kutt, L., Ravcheev, D. A., Bauer, E., Noronha, A., ... & Fleming, R. M. (2017). Generation of genome-scale metabolic reconstructions for 773 members of the human gut microbiota. Nature biotechnology, 35(1), 81.
cpd02068	3mgcoa[c]	trans-3-methylglutaconyl-CoA(5-)	AGORA	NO	NO	Magnúsdóttir, S., Heinken, A., Kutt, L., Ravcheev, D. A., Bauer, E., Noronha, A., ... & Fleming, R. M. (2017). Generation of genome-scale metabolic reconstructions for 773 members of the human gut microbiota. Nature biotechnology, 35(1), 81.
cpd00123	3mob[c]	3-methyl-2-oxobutanoate	AGORA	NO	NO	Magnúsdóttir, S., Heinken, A., Kutt, L., Ravcheev, D. A., Bauer, E., Noronha, A., ... & Fleming, R. M. (2017). Generation of genome-scale metabolic reconstructions for 773 members of the human gut microbiota. Nature biotechnology, 35(1), 81.
cpd00508	3mop[c]	3-methyl-2-oxopentanoate	AGORA	NO	NO	Magnúsdóttir, S., Heinken, A., Kutt, L., Ravcheev, D. A., Bauer, E., Noronha, A., ... & Fleming, R. M. (2017). Generation of genome-scale metabolic reconstructions for 773 members of the human gut microbiota. Nature biotechnology, 35(1), 81.
cpd03119	3odcoa[c]	3-Oxodecanoyl-CoA	AGORA	NO	NO	Magnúsdóttir, S., Heinken, A., Kutt, L., Ravcheev, D. A., Bauer, E., Noronha, A., ... & Fleming, R. M. (2017). Generation of genome-scale metabolic reconstructions for 773 members of the human gut microbiota. Nature biotechnology, 35(1), 81.
cpd03117	3oddcoa[c]	3-Oxododecanoyl-CoA	AGORA	NO	NO	Magnúsdóttir, S., Heinken, A., Kutt, L., Ravcheev, D. A., Bauer, E., Noronha, A., ... & Fleming, R. M. (2017). Generation of genome-scale metabolic reconstructions for 773 members of the human gut microbiota. Nature biotechnology, 35(1), 81.
cpd11489	3oddecACP[c]	3-Oxododecanoyl-[acyl-carrier protein]	AGORA	NO	NO	Magnúsdóttir, S., Heinken, A., Kutt, L., Ravcheev, D. A., Bauer, E., Noronha, A., ... & Fleming, R. M. (2017). Generation of genome-scale metabolic reconstructions for 773 members of the human gut microbiota. Nature biotechnology, 35(1), 81.
cpd11487	3odecACP[c]	3-Oxodecanoyl-[acyl-carrier protein]	AGORA	NO	NO	Magnúsdóttir, S., Heinken, A., Kutt, L., Ravcheev, D. A., Bauer, E., Noronha, A., ... & Fleming, R. M. (2017). Generation of genome-scale metabolic reconstructions for 773 members of the human gut microbiota. Nature biotechnology, 35(1), 81.
cpd03123	3ohcoa[c]	3-Oxohexanoyl-CoA	AGORA	NO	NO	Magnúsdóttir, S., Heinken, A., Kutt, L., Ravcheev, D. A., Bauer, E., Noronha, A., ... & Fleming, R. M. (2017). Generation of genome-scale metabolic reconstructions for 773 members of the human gut microbiota. Nature biotechnology, 35(1), 81.
cpd03114	3ohdcoa[c]	3-oxopalmitoyl-CoA(4-)	AGORA	NO	NO	Magnúsdóttir, S., Heinken, A., Kutt, L., Ravcheev, D. A., Bauer, E., Noronha, A., ... & Fleming, R. M. (2017). Generation of genome-scale metabolic reconstructions for 773 members of the human gut microbiota. Nature biotechnology, 35(1), 81.
cpd11486	3ohexACP[c]	3-Oxohexanoyl-[acyl-carrier protein]	AGORA	NO	NO	Magnúsdóttir, S., Heinken, A., Kutt, L., Ravcheev, D. A., Bauer, E., Noronha, A., ... & Fleming, R. M. (2017). Generation of genome-scale metabolic reconstructions for 773 members of the human gut microbiota. Nature biotechnology, 35(1), 81.
cpd11491	3omrsACP[c]	3-Oxotetradecanoyl-[acyl-carrier protein]	AGORA	NO	NO	Magnúsdóttir, S., Heinken, A., Kutt, L., Ravcheev, D. A., Bauer, E., Noronha, A., ... & Fleming, R. M. (2017). Generation of genome-scale metabolic reconstructions for 773 members of the human gut microbiota. Nature biotechnology, 35(1), 81.
cpd03121	3oocoa[c]	3-Oxooctanoyl-CoA	AGORA	NO	NO	Magnúsdóttir, S., Heinken, A., Kutt, L., Ravcheev, D. A., Bauer, E., Noronha, A., ... & Fleming, R. M. (2017). Generation of genome-scale metabolic reconstructions for 773 members of the human gut microbiota. Nature biotechnology, 35(1), 81.
cpd11490	3ooctACP[c]	3-Oxooctanoyl-[acyl-carrier protein]	AGORA	NO	NO	Magnúsdóttir, S., Heinken, A., Kutt, L., Ravcheev, D. A., Bauer, E., Noronha, A., ... & Fleming, R. M. (2017). Generation of genome-scale metabolic reconstructions for 773 members of the human gut microbiota. Nature biotechnology, 35(1), 81.
cpd14938	3ooctdACP[c]	3-Oxooctadecanoyl-[acyl-carrier protein]	AGORA	NO	NO	Magnúsdóttir, S., Heinken, A., Kutt, L., Ravcheev, D. A., Bauer, E., Noronha, A., ... & Fleming, R. M. (2017). Generation of genome-scale metabolic reconstructions for 773 members of the human gut microbiota. Nature biotechnology, 35(1), 81.
cpd11485	3opalmACP[c]	3-Oxohexadecanoyl-[acyl-carrier protein]	AGORA	NO	NO	Magnúsdóttir, S., Heinken, A., Kutt, L., Ravcheev, D. A., Bauer, E., Noronha, A., ... & Fleming, R. M. (2017). Generation of genome-scale metabolic reconstructions for 773 members of the human gut microbiota. Nature biotechnology, 35(1), 81.
cpd03443	3ophb[c]	3-Octaprenyl-4-hydroxybenzoate	AGORA	NO	NO	Magnúsdóttir, S., Heinken, A., Kutt, L., Ravcheev, D. A., Bauer, E., Noronha, A., ... & Fleming, R. M. (2017). Generation of genome-scale metabolic reconstructions for 773 members of the human gut microbiota. Nature biotechnology, 35(1), 81.
cpd12689	3otdcoa[c]	3-Oxotetradecanoyl-CoA	AGORA	NO	NO	Magnúsdóttir, S., Heinken, A., Kutt, L., Ravcheev, D. A., Bauer, E., Noronha, A., ... & Fleming, R. M. (2017). Generation of genome-scale metabolic reconstructions for 773 members of the human gut microbiota. Nature biotechnology, 35(1), 81.
cpd00169	3pg[c]	3-Phospho-D-glycerate	AGORA	NO	NO	Magnúsdóttir, S., Heinken, A., Kutt, L., Ravcheev, D. A., Bauer, E., Noronha, A., ... & Fleming, R. M. (2017). Generation of genome-scale metabolic reconstructions for 773 members of the human gut microbiota. Nature biotechnology, 35(1), 81.
cpd02069	3php[c]	3-phosphonatooxypyruvate(3-)	AGORA	NO	NO	Magnúsdóttir, S., Heinken, A., Kutt, L., Ravcheev, D. A., Bauer, E., Noronha, A., ... & Fleming, R. M. (2017). Generation of genome-scale metabolic reconstructions for 773 members of the human gut microbiota. Nature biotechnology, 35(1), 81.
cpd00932	3psme[c]	5-O-(1-Carboxyvinyl)-3-phosphoshikimate	AGORA	NO	NO	Magnúsdóttir, S., Heinken, A., Kutt, L., Ravcheev, D. A., Bauer, E., Noronha, A., ... & Fleming, R. M. (2017). Generation of genome-scale metabolic reconstructions for 773 members of the human gut microbiota. Nature biotechnology, 35(1), 81.
cpd00281	4abut[c]	4-Aminobutanoate	AGORA	YES	NO	Magnúsdóttir, S., Heinken, A., Kutt, L., Ravcheev, D. A., Bauer, E., Noronha, A., ... & Fleming, R. M. (2017). Generation of genome-scale metabolic reconstructions for 773 members of the human gut microbiota. Nature biotechnology, 35(1), 81.
cpd00281	4abut[e]	4-Aminobutanoate	AGORA	YES	NO	Magnúsdóttir, S., Heinken, A., Kutt, L., Ravcheev, D. A., Bauer, E., Noronha, A., ... & Fleming, R. M. (2017). Generation of genome-scale metabolic reconstructions for 773 members of the human gut microbiota. Nature biotechnology, 35(1), 81.
cpd00434	4abutn[c]	4-Aminobutanal	AGORA	NO	NO	Magnúsdóttir, S., Heinken, A., Kutt, L., Ravcheev, D. A., Bauer, E., Noronha, A., ... & Fleming, R. M. (2017). Generation of genome-scale metabolic reconstructions for 773 members of the human gut microbiota. Nature biotechnology, 35(1), 81.
cpd00939	4ahmmp[c]	4-Amino-5-hydroxymethyl-2-methylpyrimidine	AGORA	NO	NO	Magnúsdóttir, S., Heinken, A., Kutt, L., Ravcheev, D. A., Bauer, E., Noronha, A., ... & Fleming, R. M. (2017). Generation of genome-scale metabolic reconstructions for 773 members of the human gut microbiota. Nature biotechnology, 35(1), 81.
cpd02775	4ampm[c]	4-Amino-2-methyl-5-phosphomethylpyrimidine	AGORA	NO	NO	Magnúsdóttir, S., Heinken, A., Kutt, L., Ravcheev, D. A., Bauer, E., Noronha, A., ... & Fleming, R. M. (2017). Generation of genome-scale metabolic reconstructions for 773 members of the human gut microbiota. Nature biotechnology, 35(1), 81.
cpd08287	4c2me[c]	4-(cytidine 5-diphospho)-2-C-methyl-D-erythritol	AGORA	NO	NO	Magnúsdóttir, S., Heinken, A., Kutt, L., Ravcheev, D. A., Bauer, E., Noronha, A., ... & Fleming, R. M. (2017). Generation of genome-scale metabolic reconstructions for 773 members of the human gut microbiota. Nature biotechnology, 35(1), 81.
cpd00830	4h2oglt[c]	4-hydroxy-2-oxoglutarate(2-)	AGORA	NO	NO	Magnúsdóttir, S., Heinken, A., Kutt, L., Ravcheev, D. A., Bauer, E., Noronha, A., ... & Fleming, R. M. (2017). Generation of genome-scale metabolic reconstructions for 773 members of the human gut microbiota. Nature biotechnology, 35(1), 81.
cpd15378	4hba[c]	4-Hydroxy-benzyl alcohol	AGORA	NO	NO	Magnúsdóttir, S., Heinken, A., Kutt, L., Ravcheev, D. A., Bauer, E., Noronha, A., ... & Fleming, R. M. (2017). Generation of genome-scale metabolic reconstructions for 773 members of the human gut microbiota. Nature biotechnology, 35(1), 81.
cpd00136	4hbz[c]	4-hydroxybenzoate	AGORA	YES	YES	Magnúsdóttir, S., Heinken, A., Kutt, L., Ravcheev, D. A., Bauer, E., Noronha, A., ... & Fleming, R. M. (2017). Generation of genome-scale metabolic reconstructions for 773 members of the human gut microbiota. Nature biotechnology, 35(1), 81.
cpd03608	4hthr[c]	4-Hydroxy-L-threonine	AGORA	NO	NO	Magnúsdóttir, S., Heinken, A., Kutt, L., Ravcheev, D. A., Bauer, E., Noronha, A., ... & Fleming, R. M. (2017). Generation of genome-scale metabolic reconstructions for 773 members of the human gut microbiota. Nature biotechnology, 35(1), 81.
cpd11497	4m3hhexACP[c]	4-methyl-3-hydroxy-hexanoyl-ACP	AGORA	NO	NO	Magnúsdóttir, S., Heinken, A., Kutt, L., Ravcheev, D. A., Bauer, E., Noronha, A., ... & Fleming, R. M. (2017). Generation of genome-scale metabolic reconstructions for 773 members of the human gut microbiota. Nature biotechnology, 35(1), 81.
cpd11547	4m3hpentACP[c]	4-methyl-3-hydroxy-pentanoyl-ACP	AGORA	NO	NO	Magnúsdóttir, S., Heinken, A., Kutt, L., Ravcheev, D. A., Bauer, E., Noronha, A., ... & Fleming, R. M. (2017). Generation of genome-scale metabolic reconstructions for 773 members of the human gut microbiota. Nature biotechnology, 35(1), 81.
cpd11496	4m3ohexACP[c]	4-methyl-3-oxo-hexanoyl-ACP	AGORA	NO	NO	Magnúsdóttir, S., Heinken, A., Kutt, L., Ravcheev, D. A., Bauer, E., Noronha, A., ... & Fleming, R. M. (2017). Generation of genome-scale metabolic reconstructions for 773 members of the human gut microbiota. Nature biotechnology, 35(1), 81.
cpd11546	4m3opentACP[c]	4-methyl-3-oxo-pentanoyl-ACP	AGORA	NO	NO	Magnúsdóttir, S., Heinken, A., Kutt, L., Ravcheev, D. A., Bauer, E., Noronha, A., ... & Fleming, R. M. (2017). Generation of genome-scale metabolic reconstructions for 773 members of the human gut microbiota. Nature biotechnology, 35(1), 81.
cpd02636	4mhetz[c]	4-Methyl-5-(2-hydroxyethyl)-thiazole	AGORA	NO	NO	Magnúsdóttir, S., Heinken, A., Kutt, L., Ravcheev, D. A., Bauer, E., Noronha, A., ... & Fleming, R. M. (2017). Generation of genome-scale metabolic reconstructions for 773 members of the human gut microbiota. Nature biotechnology, 35(1), 81.
cpd11499	4mhexACP[c]	4-methyl-hexanoyl-ACP	AGORA	NO	NO	Magnúsdóttir, S., Heinken, A., Kutt, L., Ravcheev, D. A., Bauer, E., Noronha, A., ... & Fleming, R. M. (2017). Generation of genome-scale metabolic reconstructions for 773 members of the human gut microbiota. Nature biotechnology, 35(1), 81.
cpd00200	4mop[c]	4-methyl-2-oxopentanoate	AGORA	NO	NO	Magnúsdóttir, S., Heinken, A., Kutt, L., Ravcheev, D. A., Bauer, E., Noronha, A., ... & Fleming, R. M. (2017). Generation of genome-scale metabolic reconstructions for 773 members of the human gut microbiota. Nature biotechnology, 35(1), 81.
cpd11549	4mpentACP[c]	4-methyl-pentanoyl-ACP	AGORA	NO	NO	Magnúsdóttir, S., Heinken, A., Kutt, L., Ravcheev, D. A., Bauer, E., Noronha, A., ... & Fleming, R. M. (2017). Generation of genome-scale metabolic reconstructions for 773 members of the human gut microbiota. Nature biotechnology, 35(1), 81.
cpd02654	4mpetz[c]	4-Methyl-5-(2-phosphoethyl)-thiazole	AGORA	NO	NO	Magnúsdóttir, S., Heinken, A., Kutt, L., Ravcheev, D. A., Bauer, E., Noronha, A., ... & Fleming, R. M. (2017). Generation of genome-scale metabolic reconstructions for 773 members of the human gut microbiota. Nature biotechnology, 35(1), 81.
cpd11498	4mthex2eACP[c]	4-methyl-trans-hex-2-enoyl-ACP	AGORA	NO	NO	Magnúsdóttir, S., Heinken, A., Kutt, L., Ravcheev, D. A., Bauer, E., Noronha, A., ... & Fleming, R. M. (2017). Generation of genome-scale metabolic reconstructions for 773 members of the human gut microbiota. Nature biotechnology, 35(1), 81.
cpd01977	4pasp[c]	4-Phospho-L-aspartate	AGORA	NO	NO	Magnúsdóttir, S., Heinken, A., Kutt, L., Ravcheev, D. A., Bauer, E., Noronha, A., ... & Fleming, R. M. (2017). Generation of genome-scale metabolic reconstructions for 773 members of the human gut microbiota. Nature biotechnology, 35(1), 81.
cpd02147	4per[c]	4-Phospho-D-erythronate	AGORA	NO	NO	Magnúsdóttir, S., Heinken, A., Kutt, L., Ravcheev, D. A., Bauer, E., Noronha, A., ... & Fleming, R. M. (2017). Generation of genome-scale metabolic reconstructions for 773 members of the human gut microbiota. Nature biotechnology, 35(1), 81.
cpd02201	4ppan[c]	D-4-Phosphopantothenate	AGORA	NO	NO	Magnúsdóttir, S., Heinken, A., Kutt, L., Ravcheev, D. A., Bauer, E., Noronha, A., ... & Fleming, R. M. (2017). Generation of genome-scale metabolic reconstructions for 773 members of the human gut microbiota. Nature biotechnology, 35(1), 81.
cpd02666	4ppcys[c]	N-((R)-4-Phosphopantothenoyl)-L-cysteine	AGORA	NO	NO	Magnúsdóttir, S., Heinken, A., Kutt, L., Ravcheev, D. A., Bauer, E., Noronha, A., ... & Fleming, R. M. (2017). Generation of genome-scale metabolic reconstructions for 773 members of the human gut microbiota. Nature biotechnology, 35(1), 81.
cpd02893	5aizc[c]	5-amino-1-(5-phospho-D-ribosyl)imidazole-4-carboxylate	AGORA	NO	NO	Magnúsdóttir, S., Heinken, A., Kutt, L., Ravcheev, D. A., Bauer, E., Noronha, A., ... & Fleming, R. M. (2017). Generation of genome-scale metabolic reconstructions for 773 members of the human gut microbiota. Nature biotechnology, 35(1), 81.
cpd00502	5forthf[c]	5-Formiminotetrahydrofolate	AGORA	NO	NO	Magnúsdóttir, S., Heinken, A., Kutt, L., Ravcheev, D. A., Bauer, E., Noronha, A., ... & Fleming, R. M. (2017). Generation of genome-scale metabolic reconstructions for 773 members of the human gut microbiota. Nature biotechnology, 35(1), 81.
cpd02197	5fthf[c]	5-formyltetrahydrofolate(2-)	AGORA	NO	NO	Magnúsdóttir, S., Heinken, A., Kutt, L., Ravcheev, D. A., Bauer, E., Noronha, A., ... & Fleming, R. M. (2017). Generation of genome-scale metabolic reconstructions for 773 members of the human gut microbiota. Nature biotechnology, 35(1), 81.
cpd11522	5m3hhexACP[c]	5-methyl-3-hydroxy-hexanoyl-ACP	AGORA	NO	NO	Magnúsdóttir, S., Heinken, A., Kutt, L., Ravcheev, D. A., Bauer, E., Noronha, A., ... & Fleming, R. M. (2017). Generation of genome-scale metabolic reconstructions for 773 members of the human gut microbiota. Nature biotechnology, 35(1), 81.
cpd11521	5m3ohexACP[c]	5-methyl-3-oxo-hexanoyl-ACP	AGORA	NO	NO	Magnúsdóttir, S., Heinken, A., Kutt, L., Ravcheev, D. A., Bauer, E., Noronha, A., ... & Fleming, R. M. (2017). Generation of genome-scale metabolic reconstructions for 773 members of the human gut microbiota. Nature biotechnology, 35(1), 81.
cpd02574	5mdr1p[c]	5-Methylthio-5-deoxy-D-ribose 1-phosphate	AGORA	NO	NO	Magnúsdóttir, S., Heinken, A., Kutt, L., Ravcheev, D. A., Bauer, E., Noronha, A., ... & Fleming, R. M. (2017). Generation of genome-scale metabolic reconstructions for 773 members of the human gut microbiota. Nature biotechnology, 35(1), 81.
cpd02791	5mdru1p[c]	5-Methylthio-5-deoxy-D-ribulose 1-phosphate	AGORA	NO	NO	Magnúsdóttir, S., Heinken, A., Kutt, L., Ravcheev, D. A., Bauer, E., Noronha, A., ... & Fleming, R. M. (2017). Generation of genome-scale metabolic reconstructions for 773 members of the human gut microbiota. Nature biotechnology, 35(1), 81.
cpd11524	5mhexACP[c]	5-methyl-hexanoyl-ACP	AGORA	NO	NO	Magnúsdóttir, S., Heinken, A., Kutt, L., Ravcheev, D. A., Bauer, E., Noronha, A., ... & Fleming, R. M. (2017). Generation of genome-scale metabolic reconstructions for 773 members of the human gut microbiota. Nature biotechnology, 35(1), 81.
cpd00147	5mta[c]	5-Methylthioadenosine	AGORA	NO	NO	Magnúsdóttir, S., Heinken, A., Kutt, L., Ravcheev, D. A., Bauer, E., Noronha, A., ... & Fleming, R. M. (2017). Generation of genome-scale metabolic reconstructions for 773 members of the human gut microbiota. Nature biotechnology, 35(1), 81.
cpd11523	5mthex2eACP[c]	5-methyl-trans-hex-2-enoyl-ACP	AGORA	NO	NO	Magnúsdóttir, S., Heinken, A., Kutt, L., Ravcheev, D. A., Bauer, E., Noronha, A., ... & Fleming, R. M. (2017). Generation of genome-scale metabolic reconstructions for 773 members of the human gut microbiota. Nature biotechnology, 35(1), 81.
cpd00345	5mthf[c]	5-Methyltetrahydrofolate	AGORA	NO	NO	Magnúsdóttir, S., Heinken, A., Kutt, L., Ravcheev, D. A., Bauer, E., Noronha, A., ... & Fleming, R. M. (2017). Generation of genome-scale metabolic reconstructions for 773 members of the human gut microbiota. Nature biotechnology, 35(1), 81.
cpd02738	5mthglu[c]	5_Methyltetrahydropteroyltri_L_glutamate	AGORA	NO	NO	Magnúsdóttir, S., Heinken, A., Kutt, L., Ravcheev, D. A., Bauer, E., Noronha, A., ... & Fleming, R. M. (2017). Generation of genome-scale metabolic reconstructions for 773 members of the human gut microbiota. Nature biotechnology, 35(1), 81.
cpd01981	5mtr[c]	5-Methylthio-D-ribose	AGORA	NO	NO	Magnúsdóttir, S., Heinken, A., Kutt, L., Ravcheev, D. A., Bauer, E., Noronha, A., ... & Fleming, R. M. (2017). Generation of genome-scale metabolic reconstructions for 773 members of the human gut microbiota. Nature biotechnology, 35(1), 81.
cpd02904	5prdmbz[c]	N1-(5-Phospho-alpha-D-ribosyl)-5,6-dimethylbenzimidazole	AGORA	NO	NO	Magnúsdóttir, S., Heinken, A., Kutt, L., Ravcheev, D. A., Bauer, E., Noronha, A., ... & Fleming, R. M. (2017). Generation of genome-scale metabolic reconstructions for 773 members of the human gut microbiota. Nature biotechnology, 35(1), 81.
cpd11551	6m3hheptACP[c]	6-methyl-3-hydroxy-heptanoyl-ACP	AGORA	NO	NO	Magnúsdóttir, S., Heinken, A., Kutt, L., Ravcheev, D. A., Bauer, E., Noronha, A., ... & Fleming, R. M. (2017). Generation of genome-scale metabolic reconstructions for 773 members of the human gut microbiota. Nature biotechnology, 35(1), 81.
cpd11501	6m3hocACP[c]	6-methyl-3-hydroxy-octanoyl-ACP	AGORA	NO	NO	Magnúsdóttir, S., Heinken, A., Kutt, L., Ravcheev, D. A., Bauer, E., Noronha, A., ... & Fleming, R. M. (2017). Generation of genome-scale metabolic reconstructions for 773 members of the human gut microbiota. Nature biotechnology, 35(1), 81.
cpd11550	6m3oheptACP[c]	6-methyl-3-oxo-heptanoyl-ACP	AGORA	NO	NO	Magnúsdóttir, S., Heinken, A., Kutt, L., Ravcheev, D. A., Bauer, E., Noronha, A., ... & Fleming, R. M. (2017). Generation of genome-scale metabolic reconstructions for 773 members of the human gut microbiota. Nature biotechnology, 35(1), 81.
cpd11500	6m3oocACP[c]	6-methyl-3-oxo-octanoyl-ACP	AGORA	NO	NO	Magnúsdóttir, S., Heinken, A., Kutt, L., Ravcheev, D. A., Bauer, E., Noronha, A., ... & Fleming, R. M. (2017). Generation of genome-scale metabolic reconstructions for 773 members of the human gut microbiota. Nature biotechnology, 35(1), 81.
cpd11553	6mheptACP[c]	6-methyl-heptanoyl-ACP	AGORA	NO	NO	Magnúsdóttir, S., Heinken, A., Kutt, L., Ravcheev, D. A., Bauer, E., Noronha, A., ... & Fleming, R. M. (2017). Generation of genome-scale metabolic reconstructions for 773 members of the human gut microbiota. Nature biotechnology, 35(1), 81.
cpd11503	6mocACP[c]	6-methyl-octanoyl-ACP	AGORA	NO	NO	Magnúsdóttir, S., Heinken, A., Kutt, L., Ravcheev, D. A., Bauer, E., Noronha, A., ... & Fleming, R. M. (2017). Generation of genome-scale metabolic reconstructions for 773 members of the human gut microbiota. Nature biotechnology, 35(1), 81.
cpd11502	6mtoct2eACP[c]	6-methyl-trans-oct-2-enoyl-ACP	AGORA	NO	NO	Magnúsdóttir, S., Heinken, A., Kutt, L., Ravcheev, D. A., Bauer, E., Noronha, A., ... & Fleming, R. M. (2017). Generation of genome-scale metabolic reconstructions for 773 members of the human gut microbiota. Nature biotechnology, 35(1), 81.
cpd11526	7m3hocACP[c]	7-methyl-3-hydroxy-octanoyl-ACP	AGORA	NO	NO	Magnúsdóttir, S., Heinken, A., Kutt, L., Ravcheev, D. A., Bauer, E., Noronha, A., ... & Fleming, R. M. (2017). Generation of genome-scale metabolic reconstructions for 773 members of the human gut microbiota. Nature biotechnology, 35(1), 81.
cpd11525	7m3oocACP[c]	7-methyl-3-oxo-octanoyl-ACP	AGORA	NO	NO	Magnúsdóttir, S., Heinken, A., Kutt, L., Ravcheev, D. A., Bauer, E., Noronha, A., ... & Fleming, R. M. (2017). Generation of genome-scale metabolic reconstructions for 773 members of the human gut microbiota. Nature biotechnology, 35(1), 81.
cpd11528	7mocACP[c]	7-methyl-octanoyl-ACP	AGORA	NO	NO	Magnúsdóttir, S., Heinken, A., Kutt, L., Ravcheev, D. A., Bauer, E., Noronha, A., ... & Fleming, R. M. (2017). Generation of genome-scale metabolic reconstructions for 773 members of the human gut microbiota. Nature biotechnology, 35(1), 81.
cpd11527	7mtoct2eACP[c]	7-methyl-trans-oct-2-enoyl-ACP	AGORA	NO	NO	Magnúsdóttir, S., Heinken, A., Kutt, L., Ravcheev, D. A., Bauer, E., Noronha, A., ... & Fleming, R. M. (2017). Generation of genome-scale metabolic reconstructions for 773 members of the human gut microbiota. Nature biotechnology, 35(1), 81.
cpd11505	8m3hdcaACP[c]	8-methyl-3-hydroxy-decanoyl-ACP	AGORA	NO	NO	Magnúsdóttir, S., Heinken, A., Kutt, L., Ravcheev, D. A., Bauer, E., Noronha, A., ... & Fleming, R. M. (2017). Generation of genome-scale metabolic reconstructions for 773 members of the human gut microbiota. Nature biotechnology, 35(1), 81.
cpd11555	8m3hnonACP[c]	8-methyl-3-hydroxy-nonanoyl-ACP	AGORA	NO	NO	Magnúsdóttir, S., Heinken, A., Kutt, L., Ravcheev, D. A., Bauer, E., Noronha, A., ... & Fleming, R. M. (2017). Generation of genome-scale metabolic reconstructions for 773 members of the human gut microbiota. Nature biotechnology, 35(1), 81.
cpd11504	8m3odcaACP[c]	8-methyl-3-oxo-decanoyl-ACP	AGORA	NO	NO	Magnúsdóttir, S., Heinken, A., Kutt, L., Ravcheev, D. A., Bauer, E., Noronha, A., ... & Fleming, R. M. (2017). Generation of genome-scale metabolic reconstructions for 773 members of the human gut microbiota. Nature biotechnology, 35(1), 81.
cpd11554	8m3ononACP[c]	8-methyl-3-oxo-nonanoyl-ACP	AGORA	NO	NO	Magnúsdóttir, S., Heinken, A., Kutt, L., Ravcheev, D. A., Bauer, E., Noronha, A., ... & Fleming, R. M. (2017). Generation of genome-scale metabolic reconstructions for 773 members of the human gut microbiota. Nature biotechnology, 35(1), 81.
cpd11507	8mdcaACP[c]	8-methyl-decanoyl-ACP	AGORA	NO	NO	Magnúsdóttir, S., Heinken, A., Kutt, L., Ravcheev, D. A., Bauer, E., Noronha, A., ... & Fleming, R. M. (2017). Generation of genome-scale metabolic reconstructions for 773 members of the human gut microbiota. Nature biotechnology, 35(1), 81.
cpd11557	8mnonACP[c]	8-methyl-nonanoyl-ACP	AGORA	NO	NO	Magnúsdóttir, S., Heinken, A., Kutt, L., Ravcheev, D. A., Bauer, E., Noronha, A., ... & Fleming, R. M. (2017). Generation of genome-scale metabolic reconstructions for 773 members of the human gut microbiota. Nature biotechnology, 35(1), 81.
cpd11506	8mtdec2eACP[c]	8-methyl-trans-dec-2-enoyl-ACP	AGORA	NO	NO	Magnúsdóttir, S., Heinken, A., Kutt, L., Ravcheev, D. A., Bauer, E., Noronha, A., ... & Fleming, R. M. (2017). Generation of genome-scale metabolic reconstructions for 773 members of the human gut microbiota. Nature biotechnology, 35(1), 81.
cpd11530	9m3hdcaACP[c]	9-methyl-3-hydroxy-decanoyl-ACP	AGORA	NO	NO	Magnúsdóttir, S., Heinken, A., Kutt, L., Ravcheev, D. A., Bauer, E., Noronha, A., ... & Fleming, R. M. (2017). Generation of genome-scale metabolic reconstructions for 773 members of the human gut microbiota. Nature biotechnology, 35(1), 81.
cpd11529	9m3odcaACP[c]	9-methyl-3-oxo-decanoyl-ACP	AGORA	NO	NO	Magnúsdóttir, S., Heinken, A., Kutt, L., Ravcheev, D. A., Bauer, E., Noronha, A., ... & Fleming, R. M. (2017). Generation of genome-scale metabolic reconstructions for 773 members of the human gut microbiota. Nature biotechnology, 35(1), 81.
cpd11532	9mdcaACP[c]	9-methyl-decanoyl-ACP	AGORA	NO	NO	Magnúsdóttir, S., Heinken, A., Kutt, L., Ravcheev, D. A., Bauer, E., Noronha, A., ... & Fleming, R. M. (2017). Generation of genome-scale metabolic reconstructions for 773 members of the human gut microbiota. Nature biotechnology, 35(1), 81.
cpd11531	9mtdec2eACP[c]	9-methyl-trans-dec-2-enoyl-ACP	AGORA	NO	NO	Magnúsdóttir, S., Heinken, A., Kutt, L., Ravcheev, D. A., Bauer, E., Noronha, A., ... & Fleming, R. M. (2017). Generation of genome-scale metabolic reconstructions for 773 members of the human gut microbiota. Nature biotechnology, 35(1), 81.
cpd11493	ACP[c]	acyl carrier protein	AGORA	NO	NO	Magnúsdóttir, S., Heinken, A., Kutt, L., Ravcheev, D. A., Bauer, E., Noronha, A., ... & Fleming, R. M. (2017). Generation of genome-scale metabolic reconstructions for 773 members of the human gut microbiota. Nature biotechnology, 35(1), 81.
cpd02135	HC01104[c]	4-nitrophenyl phosphate(2-)	AGORA	NO	NO	Magnúsdóttir, S., Heinken, A., Kutt, L., Ravcheev, D. A., Bauer, E., Noronha, A., ... & Fleming, R. M. (2017). Generation of genome-scale metabolic reconstructions for 773 members of the human gut microbiota. Nature biotechnology, 35(1), 81.
cpd03187	HC01434[c]	oxalatosuccinate(3-)	AGORA	NO	NO	Magnúsdóttir, S., Heinken, A., Kutt, L., Ravcheev, D. A., Bauer, E., Noronha, A., ... & Fleming, R. M. (2017). Generation of genome-scale metabolic reconstructions for 773 members of the human gut microbiota. Nature biotechnology, 35(1), 81.
cpd00616	Largn[c]	L-Arogenate	AGORA	NO	NO	Magnúsdóttir, S., Heinken, A., Kutt, L., Ravcheev, D. A., Bauer, E., Noronha, A., ... & Fleming, R. M. (2017). Generation of genome-scale metabolic reconstructions for 773 members of the human gut microbiota. Nature biotechnology, 35(1), 81.
cpdAGORA242	MGlcn100[e]	mucin-type O-glycan No 100	AGORA	NO	NO	Magnúsdóttir, S., Heinken, A., Kutt, L., Ravcheev, D. A., Bauer, E., Noronha, A., ... & Fleming, R. M. (2017). Generation of genome-scale metabolic reconstructions for 773 members of the human gut microbiota. Nature biotechnology, 35(1), 81.
cpdAGORA243	MGlcn100_rl[e]	released mucin-type O-glycan No 100	AGORA	NO	NO	Magnúsdóttir, S., Heinken, A., Kutt, L., Ravcheev, D. A., Bauer, E., Noronha, A., ... & Fleming, R. M. (2017). Generation of genome-scale metabolic reconstructions for 773 members of the human gut microbiota. Nature biotechnology, 35(1), 81.
cpdAGORA244	MGlcn101[e]	mucin-type O-glycan No 101	AGORA	NO	NO	Magnúsdóttir, S., Heinken, A., Kutt, L., Ravcheev, D. A., Bauer, E., Noronha, A., ... & Fleming, R. M. (2017). Generation of genome-scale metabolic reconstructions for 773 members of the human gut microbiota. Nature biotechnology, 35(1), 81.
cpdAGORA245	MGlcn101_rl[e]	released mucin-type O-glycan No 101	AGORA	NO	NO	Magnúsdóttir, S., Heinken, A., Kutt, L., Ravcheev, D. A., Bauer, E., Noronha, A., ... & Fleming, R. M. (2017). Generation of genome-scale metabolic reconstructions for 773 members of the human gut microbiota. Nature biotechnology, 35(1), 81.
cpdAGORA246	MGlcn102[e]	mucin-type O-glycan No 102	AGORA	NO	NO	Magnúsdóttir, S., Heinken, A., Kutt, L., Ravcheev, D. A., Bauer, E., Noronha, A., ... & Fleming, R. M. (2017). Generation of genome-scale metabolic reconstructions for 773 members of the human gut microbiota. Nature biotechnology, 35(1), 81.
cpdAGORA247	MGlcn102_rl[e]	released mucin-type O-glycan No 102	AGORA	NO	NO	Magnúsdóttir, S., Heinken, A., Kutt, L., Ravcheev, D. A., Bauer, E., Noronha, A., ... & Fleming, R. M. (2017). Generation of genome-scale metabolic reconstructions for 773 members of the human gut microbiota. Nature biotechnology, 35(1), 81.
cpdAGORA248	MGlcn103[e]	mucin-type O-glycan No 103	AGORA	NO	NO	Magnúsdóttir, S., Heinken, A., Kutt, L., Ravcheev, D. A., Bauer, E., Noronha, A., ... & Fleming, R. M. (2017). Generation of genome-scale metabolic reconstructions for 773 members of the human gut microbiota. Nature biotechnology, 35(1), 81.
cpdAGORA249	MGlcn103_rl[e]	released mucin-type O-glycan No 103	AGORA	NO	NO	Magnúsdóttir, S., Heinken, A., Kutt, L., Ravcheev, D. A., Bauer, E., Noronha, A., ... & Fleming, R. M. (2017). Generation of genome-scale metabolic reconstructions for 773 members of the human gut microbiota. Nature biotechnology, 35(1), 81.
cpdAGORA250	MGlcn104[e]	mucin-type O-glycan No 104	AGORA	NO	NO	Magnúsdóttir, S., Heinken, A., Kutt, L., Ravcheev, D. A., Bauer, E., Noronha, A., ... & Fleming, R. M. (2017). Generation of genome-scale metabolic reconstructions for 773 members of the human gut microbiota. Nature biotechnology, 35(1), 81.
cpdAGORA251	MGlcn104_rl[e]	released mucin-type O-glycan No 104	AGORA	NO	NO	Magnúsdóttir, S., Heinken, A., Kutt, L., Ravcheev, D. A., Bauer, E., Noronha, A., ... & Fleming, R. M. (2017). Generation of genome-scale metabolic reconstructions for 773 members of the human gut microbiota. Nature biotechnology, 35(1), 81.
cpdAGORA252	MGlcn105[e]	mucin-type O-glycan No 105	AGORA	NO	NO	Magnúsdóttir, S., Heinken, A., Kutt, L., Ravcheev, D. A., Bauer, E., Noronha, A., ... & Fleming, R. M. (2017). Generation of genome-scale metabolic reconstructions for 773 members of the human gut microbiota. Nature biotechnology, 35(1), 81.
cpdAGORA253	MGlcn105_rl[e]	released mucin-type O-glycan No 105	AGORA	NO	NO	Magnúsdóttir, S., Heinken, A., Kutt, L., Ravcheev, D. A., Bauer, E., Noronha, A., ... & Fleming, R. M. (2017). Generation of genome-scale metabolic reconstructions for 773 members of the human gut microbiota. Nature biotechnology, 35(1), 81.
cpdAGORA254	MGlcn106[e]	mucin-type O-glycan No 106	AGORA	NO	NO	Magnúsdóttir, S., Heinken, A., Kutt, L., Ravcheev, D. A., Bauer, E., Noronha, A., ... & Fleming, R. M. (2017). Generation of genome-scale metabolic reconstructions for 773 members of the human gut microbiota. Nature biotechnology, 35(1), 81.
cpdAGORA255	MGlcn106_rl[e]	released mucin-type O-glycan No 106	AGORA	NO	NO	Magnúsdóttir, S., Heinken, A., Kutt, L., Ravcheev, D. A., Bauer, E., Noronha, A., ... & Fleming, R. M. (2017). Generation of genome-scale metabolic reconstructions for 773 members of the human gut microbiota. Nature biotechnology, 35(1), 81.
cpdAGORA256	MGlcn107[e]	mucin-type O-glycan No 107	AGORA	NO	NO	Magnúsdóttir, S., Heinken, A., Kutt, L., Ravcheev, D. A., Bauer, E., Noronha, A., ... & Fleming, R. M. (2017). Generation of genome-scale metabolic reconstructions for 773 members of the human gut microbiota. Nature biotechnology, 35(1), 81.
cpdAGORA257	MGlcn107_rl[e]	released mucin-type O-glycan No 107	AGORA	NO	NO	Magnúsdóttir, S., Heinken, A., Kutt, L., Ravcheev, D. A., Bauer, E., Noronha, A., ... & Fleming, R. M. (2017). Generation of genome-scale metabolic reconstructions for 773 members of the human gut microbiota. Nature biotechnology, 35(1), 81.
cpdAGORA258	MGlcn108[e]	mucin-type O-glycan No 108	AGORA	NO	NO	Magnúsdóttir, S., Heinken, A., Kutt, L., Ravcheev, D. A., Bauer, E., Noronha, A., ... & Fleming, R. M. (2017). Generation of genome-scale metabolic reconstructions for 773 members of the human gut microbiota. Nature biotechnology, 35(1), 81.
cpdAGORA259	MGlcn108_rl[e]	released mucin-type O-glycan No 108	AGORA	NO	NO	Magnúsdóttir, S., Heinken, A., Kutt, L., Ravcheev, D. A., Bauer, E., Noronha, A., ... & Fleming, R. M. (2017). Generation of genome-scale metabolic reconstructions for 773 members of the human gut microbiota. Nature biotechnology, 35(1), 81.
cpdAGORA260	MGlcn109[e]	mucin-type O-glycan No 109	AGORA	NO	NO	Magnúsdóttir, S., Heinken, A., Kutt, L., Ravcheev, D. A., Bauer, E., Noronha, A., ... & Fleming, R. M. (2017). Generation of genome-scale metabolic reconstructions for 773 members of the human gut microbiota. Nature biotechnology, 35(1), 81.
cpdAGORA261	MGlcn109_rl[e]	released mucin-type O-glycan No 109	AGORA	NO	NO	Magnúsdóttir, S., Heinken, A., Kutt, L., Ravcheev, D. A., Bauer, E., Noronha, A., ... & Fleming, R. M. (2017). Generation of genome-scale metabolic reconstructions for 773 members of the human gut microbiota. Nature biotechnology, 35(1), 81.
cpdAGORA262	MGlcn10[e]	mucin-type O-glycan No 10	AGORA	NO	NO	Magnúsdóttir, S., Heinken, A., Kutt, L., Ravcheev, D. A., Bauer, E., Noronha, A., ... & Fleming, R. M. (2017). Generation of genome-scale metabolic reconstructions for 773 members of the human gut microbiota. Nature biotechnology, 35(1), 81.
cpdAGORA263	MGlcn10_rl[e]	released mucin-type O-glycan No 10	AGORA	NO	NO	Magnúsdóttir, S., Heinken, A., Kutt, L., Ravcheev, D. A., Bauer, E., Noronha, A., ... & Fleming, R. M. (2017). Generation of genome-scale metabolic reconstructions for 773 members of the human gut microbiota. Nature biotechnology, 35(1), 81.
cpdAGORA264	MGlcn110[e]	mucin-type O-glycan No 110	AGORA	NO	NO	Magnúsdóttir, S., Heinken, A., Kutt, L., Ravcheev, D. A., Bauer, E., Noronha, A., ... & Fleming, R. M. (2017). Generation of genome-scale metabolic reconstructions for 773 members of the human gut microbiota. Nature biotechnology, 35(1), 81.
cpdAGORA265	MGlcn110_rl[e]	released mucin-type O-glycan No 110	AGORA	NO	NO	Magnúsdóttir, S., Heinken, A., Kutt, L., Ravcheev, D. A., Bauer, E., Noronha, A., ... & Fleming, R. M. (2017). Generation of genome-scale metabolic reconstructions for 773 members of the human gut microbiota. Nature biotechnology, 35(1), 81.
cpdAGORA266	MGlcn111[e]	mucin-type O-glycan No 111	AGORA	NO	NO	Magnúsdóttir, S., Heinken, A., Kutt, L., Ravcheev, D. A., Bauer, E., Noronha, A., ... & Fleming, R. M. (2017). Generation of genome-scale metabolic reconstructions for 773 members of the human gut microbiota. Nature biotechnology, 35(1), 81.
cpdAGORA267	MGlcn111_rl[e]	released mucin-type O-glycan No 111	AGORA	NO	NO	Magnúsdóttir, S., Heinken, A., Kutt, L., Ravcheev, D. A., Bauer, E., Noronha, A., ... & Fleming, R. M. (2017). Generation of genome-scale metabolic reconstructions for 773 members of the human gut microbiota. Nature biotechnology, 35(1), 81.
cpdAGORA268	MGlcn112[e]	mucin-type O-glycan No 112	AGORA	NO	NO	Magnúsdóttir, S., Heinken, A., Kutt, L., Ravcheev, D. A., Bauer, E., Noronha, A., ... & Fleming, R. M. (2017). Generation of genome-scale metabolic reconstructions for 773 members of the human gut microbiota. Nature biotechnology, 35(1), 81.
cpdAGORA269	MGlcn112_rl[e]	released mucin-type O-glycan No 112	AGORA	NO	NO	Magnúsdóttir, S., Heinken, A., Kutt, L., Ravcheev, D. A., Bauer, E., Noronha, A., ... & Fleming, R. M. (2017). Generation of genome-scale metabolic reconstructions for 773 members of the human gut microbiota. Nature biotechnology, 35(1), 81.
cpdAGORA270	MGlcn113[e]	mucin-type O-glycan No 113	AGORA	NO	NO	Magnúsdóttir, S., Heinken, A., Kutt, L., Ravcheev, D. A., Bauer, E., Noronha, A., ... & Fleming, R. M. (2017). Generation of genome-scale metabolic reconstructions for 773 members of the human gut microbiota. Nature biotechnology, 35(1), 81.
cpdAGORA271	MGlcn113_rl[e]	released mucin-type O-glycan No 113	AGORA	NO	NO	Magnúsdóttir, S., Heinken, A., Kutt, L., Ravcheev, D. A., Bauer, E., Noronha, A., ... & Fleming, R. M. (2017). Generation of genome-scale metabolic reconstructions for 773 members of the human gut microbiota. Nature biotechnology, 35(1), 81.
cpdAGORA272	MGlcn114[e]	mucin-type O-glycan No 114	AGORA	NO	NO	Magnúsdóttir, S., Heinken, A., Kutt, L., Ravcheev, D. A., Bauer, E., Noronha, A., ... & Fleming, R. M. (2017). Generation of genome-scale metabolic reconstructions for 773 members of the human gut microbiota. Nature biotechnology, 35(1), 81.
cpdAGORA273	MGlcn114_rl[e]	released mucin-type O-glycan No 114	AGORA	NO	NO	Magnúsdóttir, S., Heinken, A., Kutt, L., Ravcheev, D. A., Bauer, E., Noronha, A., ... & Fleming, R. M. (2017). Generation of genome-scale metabolic reconstructions for 773 members of the human gut microbiota. Nature biotechnology, 35(1), 81.
cpdAGORA274	MGlcn115[e]	mucin-type O-glycan No 115	AGORA	NO	NO	Magnúsdóttir, S., Heinken, A., Kutt, L., Ravcheev, D. A., Bauer, E., Noronha, A., ... & Fleming, R. M. (2017). Generation of genome-scale metabolic reconstructions for 773 members of the human gut microbiota. Nature biotechnology, 35(1), 81.
cpdAGORA275	MGlcn115_rl[e]	released mucin-type O-glycan No 115	AGORA	NO	NO	Magnúsdóttir, S., Heinken, A., Kutt, L., Ravcheev, D. A., Bauer, E., Noronha, A., ... & Fleming, R. M. (2017). Generation of genome-scale metabolic reconstructions for 773 members of the human gut microbiota. Nature biotechnology, 35(1), 81.
cpdAGORA276	MGlcn116[e]	mucin-type O-glycan No 116	AGORA	NO	NO	Magnúsdóttir, S., Heinken, A., Kutt, L., Ravcheev, D. A., Bauer, E., Noronha, A., ... & Fleming, R. M. (2017). Generation of genome-scale metabolic reconstructions for 773 members of the human gut microbiota. Nature biotechnology, 35(1), 81.
cpdAGORA277	MGlcn116_rl[e]	released mucin-type O-glycan No 116	AGORA	NO	NO	Magnúsdóttir, S., Heinken, A., Kutt, L., Ravcheev, D. A., Bauer, E., Noronha, A., ... & Fleming, R. M. (2017). Generation of genome-scale metabolic reconstructions for 773 members of the human gut microbiota. Nature biotechnology, 35(1), 81.
cpdAGORA278	MGlcn117[e]	mucin-type O-glycan No 117	AGORA	NO	NO	Magnúsdóttir, S., Heinken, A., Kutt, L., Ravcheev, D. A., Bauer, E., Noronha, A., ... & Fleming, R. M. (2017). Generation of genome-scale metabolic reconstructions for 773 members of the human gut microbiota. Nature biotechnology, 35(1), 81.
cpdAGORA279	MGlcn117_rl[e]	released mucin-type O-glycan No 117	AGORA	NO	NO	Magnúsdóttir, S., Heinken, A., Kutt, L., Ravcheev, D. A., Bauer, E., Noronha, A., ... & Fleming, R. M. (2017). Generation of genome-scale metabolic reconstructions for 773 members of the human gut microbiota. Nature biotechnology, 35(1), 81.
cpdAGORA280	MGlcn118[e]	mucin-type O-glycan No 118	AGORA	NO	NO	Magnúsdóttir, S., Heinken, A., Kutt, L., Ravcheev, D. A., Bauer, E., Noronha, A., ... & Fleming, R. M. (2017). Generation of genome-scale metabolic reconstructions for 773 members of the human gut microbiota. Nature biotechnology, 35(1), 81.
cpdAGORA281	MGlcn118_rl[e]	released mucin-type O-glycan No 118	AGORA	NO	NO	Magnúsdóttir, S., Heinken, A., Kutt, L., Ravcheev, D. A., Bauer, E., Noronha, A., ... & Fleming, R. M. (2017). Generation of genome-scale metabolic reconstructions for 773 members of the human gut microbiota. Nature biotechnology, 35(1), 81.
cpdAGORA282	MGlcn119[e]	mucin-type O-glycan No 119	AGORA	NO	NO	Magnúsdóttir, S., Heinken, A., Kutt, L., Ravcheev, D. A., Bauer, E., Noronha, A., ... & Fleming, R. M. (2017). Generation of genome-scale metabolic reconstructions for 773 members of the human gut microbiota. Nature biotechnology, 35(1), 81.
cpdAGORA283	MGlcn119_rl[e]	released mucin-type O-glycan No 119	AGORA	NO	NO	Magnúsdóttir, S., Heinken, A., Kutt, L., Ravcheev, D. A., Bauer, E., Noronha, A., ... & Fleming, R. M. (2017). Generation of genome-scale metabolic reconstructions for 773 members of the human gut microbiota. Nature biotechnology, 35(1), 81.
cpdAGORA284	MGlcn120[e]	mucin-type O-glycan No 120	AGORA	NO	NO	Magnúsdóttir, S., Heinken, A., Kutt, L., Ravcheev, D. A., Bauer, E., Noronha, A., ... & Fleming, R. M. (2017). Generation of genome-scale metabolic reconstructions for 773 members of the human gut microbiota. Nature biotechnology, 35(1), 81.
cpdAGORA285	MGlcn120_rl[e]	released mucin-type O-glycan No 120	AGORA	NO	NO	Magnúsdóttir, S., Heinken, A., Kutt, L., Ravcheev, D. A., Bauer, E., Noronha, A., ... & Fleming, R. M. (2017). Generation of genome-scale metabolic reconstructions for 773 members of the human gut microbiota. Nature biotechnology, 35(1), 81.
cpdAGORA286	MGlcn121[e]	mucin-type O-glycan No 121	AGORA	NO	NO	Magnúsdóttir, S., Heinken, A., Kutt, L., Ravcheev, D. A., Bauer, E., Noronha, A., ... & Fleming, R. M. (2017). Generation of genome-scale metabolic reconstructions for 773 members of the human gut microbiota. Nature biotechnology, 35(1), 81.
cpdAGORA287	MGlcn121_rl[e]	released mucin-type O-glycan No 121	AGORA	NO	NO	Magnúsdóttir, S., Heinken, A., Kutt, L., Ravcheev, D. A., Bauer, E., Noronha, A., ... & Fleming, R. M. (2017). Generation of genome-scale metabolic reconstructions for 773 members of the human gut microbiota. Nature biotechnology, 35(1), 81.
cpdAGORA288	MGlcn122[e]	mucin-type O-glycan No 122	AGORA	NO	NO	Magnúsdóttir, S., Heinken, A., Kutt, L., Ravcheev, D. A., Bauer, E., Noronha, A., ... & Fleming, R. M. (2017). Generation of genome-scale metabolic reconstructions for 773 members of the human gut microbiota. Nature biotechnology, 35(1), 81.
cpdAGORA289	MGlcn122_rl[e]	released mucin-type O-glycan No 122	AGORA	NO	NO	Magnúsdóttir, S., Heinken, A., Kutt, L., Ravcheev, D. A., Bauer, E., Noronha, A., ... & Fleming, R. M. (2017). Generation of genome-scale metabolic reconstructions for 773 members of the human gut microbiota. Nature biotechnology, 35(1), 81.
cpdAGORA290	MGlcn123[e]	mucin-type O-glycan No 123	AGORA	NO	NO	Magnúsdóttir, S., Heinken, A., Kutt, L., Ravcheev, D. A., Bauer, E., Noronha, A., ... & Fleming, R. M. (2017). Generation of genome-scale metabolic reconstructions for 773 members of the human gut microbiota. Nature biotechnology, 35(1), 81.
cpdAGORA291	MGlcn123_rl[e]	released mucin-type O-glycan No 123	AGORA	NO	NO	Magnúsdóttir, S., Heinken, A., Kutt, L., Ravcheev, D. A., Bauer, E., Noronha, A., ... & Fleming, R. M. (2017). Generation of genome-scale metabolic reconstructions for 773 members of the human gut microbiota. Nature biotechnology, 35(1), 81.
cpdAGORA292	MGlcn124[e]	mucin-type O-glycan No 124	AGORA	NO	NO	Magnúsdóttir, S., Heinken, A., Kutt, L., Ravcheev, D. A., Bauer, E., Noronha, A., ... & Fleming, R. M. (2017). Generation of genome-scale metabolic reconstructions for 773 members of the human gut microbiota. Nature biotechnology, 35(1), 81.
cpdAGORA293	MGlcn124_rl[e]	released mucin-type O-glycan No 124	AGORA	NO	NO	Magnúsdóttir, S., Heinken, A., Kutt, L., Ravcheev, D. A., Bauer, E., Noronha, A., ... & Fleming, R. M. (2017). Generation of genome-scale metabolic reconstructions for 773 members of the human gut microbiota. Nature biotechnology, 35(1), 81.
cpdAGORA294	MGlcn126[e]	mucin-type O-glycan No 126	AGORA	NO	NO	Magnúsdóttir, S., Heinken, A., Kutt, L., Ravcheev, D. A., Bauer, E., Noronha, A., ... & Fleming, R. M. (2017). Generation of genome-scale metabolic reconstructions for 773 members of the human gut microbiota. Nature biotechnology, 35(1), 81.
cpdAGORA295	MGlcn126_rl[e]	released mucin-type O-glycan No 126	AGORA	NO	NO	Magnúsdóttir, S., Heinken, A., Kutt, L., Ravcheev, D. A., Bauer, E., Noronha, A., ... & Fleming, R. M. (2017). Generation of genome-scale metabolic reconstructions for 773 members of the human gut microbiota. Nature biotechnology, 35(1), 81.
cpdAGORA296	MGlcn127[e]	mucin-type O-glycan No 127	AGORA	NO	NO	Magnúsdóttir, S., Heinken, A., Kutt, L., Ravcheev, D. A., Bauer, E., Noronha, A., ... & Fleming, R. M. (2017). Generation of genome-scale metabolic reconstructions for 773 members of the human gut microbiota. Nature biotechnology, 35(1), 81.
cpdAGORA297	MGlcn127_rl[e]	released mucin-type O-glycan No 127	AGORA	NO	NO	Magnúsdóttir, S., Heinken, A., Kutt, L., Ravcheev, D. A., Bauer, E., Noronha, A., ... & Fleming, R. M. (2017). Generation of genome-scale metabolic reconstructions for 773 members of the human gut microbiota. Nature biotechnology, 35(1), 81.
cpdAGORA298	MGlcn128[e]	mucin-type O-glycan No 128	AGORA	NO	NO	Magnúsdóttir, S., Heinken, A., Kutt, L., Ravcheev, D. A., Bauer, E., Noronha, A., ... & Fleming, R. M. (2017). Generation of genome-scale metabolic reconstructions for 773 members of the human gut microbiota. Nature biotechnology, 35(1), 81.
cpdAGORA299	MGlcn128_rl[e]	released mucin-type O-glycan No 128	AGORA	NO	NO	Magnúsdóttir, S., Heinken, A., Kutt, L., Ravcheev, D. A., Bauer, E., Noronha, A., ... & Fleming, R. M. (2017). Generation of genome-scale metabolic reconstructions for 773 members of the human gut microbiota. Nature biotechnology, 35(1), 81.
cpdAGORA300	MGlcn129[e]	mucin-type O-glycan No 129	AGORA	NO	NO	Magnúsdóttir, S., Heinken, A., Kutt, L., Ravcheev, D. A., Bauer, E., Noronha, A., ... & Fleming, R. M. (2017). Generation of genome-scale metabolic reconstructions for 773 members of the human gut microbiota. Nature biotechnology, 35(1), 81.
cpdAGORA301	MGlcn129_rl[e]	released mucin-type O-glycan No 129	AGORA	NO	NO	Magnúsdóttir, S., Heinken, A., Kutt, L., Ravcheev, D. A., Bauer, E., Noronha, A., ... & Fleming, R. M. (2017). Generation of genome-scale metabolic reconstructions for 773 members of the human gut microbiota. Nature biotechnology, 35(1), 81.
cpdAGORA302	MGlcn12[e]	mucin-type O-glycan No 12	AGORA	NO	NO	Magnúsdóttir, S., Heinken, A., Kutt, L., Ravcheev, D. A., Bauer, E., Noronha, A., ... & Fleming, R. M. (2017). Generation of genome-scale metabolic reconstructions for 773 members of the human gut microbiota. Nature biotechnology, 35(1), 81.
cpdAGORA303	MGlcn12_rl[e]	released mucin-type O-glycan No 12	AGORA	NO	NO	Magnúsdóttir, S., Heinken, A., Kutt, L., Ravcheev, D. A., Bauer, E., Noronha, A., ... & Fleming, R. M. (2017). Generation of genome-scale metabolic reconstructions for 773 members of the human gut microbiota. Nature biotechnology, 35(1), 81.
cpdAGORA304	MGlcn130[e]	mucin-type O-glycan No 130	AGORA	NO	NO	Magnúsdóttir, S., Heinken, A., Kutt, L., Ravcheev, D. A., Bauer, E., Noronha, A., ... & Fleming, R. M. (2017). Generation of genome-scale metabolic reconstructions for 773 members of the human gut microbiota. Nature biotechnology, 35(1), 81.
cpdAGORA305	MGlcn130_rl[e]	released mucin-type O-glycan No 130	AGORA	NO	NO	Magnúsdóttir, S., Heinken, A., Kutt, L., Ravcheev, D. A., Bauer, E., Noronha, A., ... & Fleming, R. M. (2017). Generation of genome-scale metabolic reconstructions for 773 members of the human gut microbiota. Nature biotechnology, 35(1), 81.
cpdAGORA306	MGlcn131[e]	mucin-type O-glycan No 131	AGORA	NO	NO	Magnúsdóttir, S., Heinken, A., Kutt, L., Ravcheev, D. A., Bauer, E., Noronha, A., ... & Fleming, R. M. (2017). Generation of genome-scale metabolic reconstructions for 773 members of the human gut microbiota. Nature biotechnology, 35(1), 81.
cpdAGORA307	MGlcn131_rl[e]	released mucin-type O-glycan No 131	AGORA	NO	NO	Magnúsdóttir, S., Heinken, A., Kutt, L., Ravcheev, D. A., Bauer, E., Noronha, A., ... & Fleming, R. M. (2017). Generation of genome-scale metabolic reconstructions for 773 members of the human gut microbiota. Nature biotechnology, 35(1), 81.
cpdAGORA308	MGlcn132[e]	mucin-type O-glycan No 132	AGORA	NO	NO	Magnúsdóttir, S., Heinken, A., Kutt, L., Ravcheev, D. A., Bauer, E., Noronha, A., ... & Fleming, R. M. (2017). Generation of genome-scale metabolic reconstructions for 773 members of the human gut microbiota. Nature biotechnology, 35(1), 81.
cpdAGORA309	MGlcn132_rl[e]	released mucin-type O-glycan No 132	AGORA	NO	NO	Magnúsdóttir, S., Heinken, A., Kutt, L., Ravcheev, D. A., Bauer, E., Noronha, A., ... & Fleming, R. M. (2017). Generation of genome-scale metabolic reconstructions for 773 members of the human gut microbiota. Nature biotechnology, 35(1), 81.
cpdAGORA310	MGlcn133[e]	mucin-type O-glycan No 133	AGORA	NO	NO	Magnúsdóttir, S., Heinken, A., Kutt, L., Ravcheev, D. A., Bauer, E., Noronha, A., ... & Fleming, R. M. (2017). Generation of genome-scale metabolic reconstructions for 773 members of the human gut microbiota. Nature biotechnology, 35(1), 81.
cpdAGORA311	MGlcn133_rl[e]	released mucin-type O-glycan No 133	AGORA	NO	NO	Magnúsdóttir, S., Heinken, A., Kutt, L., Ravcheev, D. A., Bauer, E., Noronha, A., ... & Fleming, R. M. (2017). Generation of genome-scale metabolic reconstructions for 773 members of the human gut microbiota. Nature biotechnology, 35(1), 81.
cpdAGORA312	MGlcn134[e]	mucin-type O-glycan No 134	AGORA	NO	NO	Magnúsdóttir, S., Heinken, A., Kutt, L., Ravcheev, D. A., Bauer, E., Noronha, A., ... & Fleming, R. M. (2017). Generation of genome-scale metabolic reconstructions for 773 members of the human gut microbiota. Nature biotechnology, 35(1), 81.
cpdAGORA313	MGlcn134_rl[e]	released mucin-type O-glycan No 134	AGORA	NO	NO	Magnúsdóttir, S., Heinken, A., Kutt, L., Ravcheev, D. A., Bauer, E., Noronha, A., ... & Fleming, R. M. (2017). Generation of genome-scale metabolic reconstructions for 773 members of the human gut microbiota. Nature biotechnology, 35(1), 81.
cpdAGORA314	MGlcn135[e]	mucin-type O-glycan No 135	AGORA	NO	NO	Magnúsdóttir, S., Heinken, A., Kutt, L., Ravcheev, D. A., Bauer, E., Noronha, A., ... & Fleming, R. M. (2017). Generation of genome-scale metabolic reconstructions for 773 members of the human gut microbiota. Nature biotechnology, 35(1), 81.
cpdAGORA315	MGlcn135_rl[e]	released mucin-type O-glycan No 135	AGORA	NO	NO	Magnúsdóttir, S., Heinken, A., Kutt, L., Ravcheev, D. A., Bauer, E., Noronha, A., ... & Fleming, R. M. (2017). Generation of genome-scale metabolic reconstructions for 773 members of the human gut microbiota. Nature biotechnology, 35(1), 81.
cpdAGORA316	MGlcn136[e]	mucin-type O-glycan No 136	AGORA	NO	NO	Magnúsdóttir, S., Heinken, A., Kutt, L., Ravcheev, D. A., Bauer, E., Noronha, A., ... & Fleming, R. M. (2017). Generation of genome-scale metabolic reconstructions for 773 members of the human gut microbiota. Nature biotechnology, 35(1), 81.
cpdAGORA317	MGlcn136_rl[e]	released mucin-type O-glycan No 136	AGORA	NO	NO	Magnúsdóttir, S., Heinken, A., Kutt, L., Ravcheev, D. A., Bauer, E., Noronha, A., ... & Fleming, R. M. (2017). Generation of genome-scale metabolic reconstructions for 773 members of the human gut microbiota. Nature biotechnology, 35(1), 81.
cpdAGORA318	MGlcn137[e]	mucin-type O-glycan No 137	AGORA	NO	NO	Magnúsdóttir, S., Heinken, A., Kutt, L., Ravcheev, D. A., Bauer, E., Noronha, A., ... & Fleming, R. M. (2017). Generation of genome-scale metabolic reconstructions for 773 members of the human gut microbiota. Nature biotechnology, 35(1), 81.
cpdAGORA319	MGlcn137_rl[e]	released mucin-type O-glycan No 137	AGORA	NO	NO	Magnúsdóttir, S., Heinken, A., Kutt, L., Ravcheev, D. A., Bauer, E., Noronha, A., ... & Fleming, R. M. (2017). Generation of genome-scale metabolic reconstructions for 773 members of the human gut microbiota. Nature biotechnology, 35(1), 81.
cpdAGORA320	MGlcn138[e]	mucin-type O-glycan No 138	AGORA	NO	NO	Magnúsdóttir, S., Heinken, A., Kutt, L., Ravcheev, D. A., Bauer, E., Noronha, A., ... & Fleming, R. M. (2017). Generation of genome-scale metabolic reconstructions for 773 members of the human gut microbiota. Nature biotechnology, 35(1), 81.
cpdAGORA321	MGlcn138_rl[e]	released mucin-type O-glycan No 138	AGORA	NO	NO	Magnúsdóttir, S., Heinken, A., Kutt, L., Ravcheev, D. A., Bauer, E., Noronha, A., ... & Fleming, R. M. (2017). Generation of genome-scale metabolic reconstructions for 773 members of the human gut microbiota. Nature biotechnology, 35(1), 81.
cpdAGORA322	MGlcn139[e]	mucin-type O-glycan No 139	AGORA	NO	NO	Magnúsdóttir, S., Heinken, A., Kutt, L., Ravcheev, D. A., Bauer, E., Noronha, A., ... & Fleming, R. M. (2017). Generation of genome-scale metabolic reconstructions for 773 members of the human gut microbiota. Nature biotechnology, 35(1), 81.
cpdAGORA323	MGlcn139_rl[e]	released mucin-type O-glycan No 139	AGORA	NO	NO	Magnúsdóttir, S., Heinken, A., Kutt, L., Ravcheev, D. A., Bauer, E., Noronha, A., ... & Fleming, R. M. (2017). Generation of genome-scale metabolic reconstructions for 773 members of the human gut microbiota. Nature biotechnology, 35(1), 81.
cpdAGORA324	MGlcn13[e]	mucin-type O-glycan No 13	AGORA	NO	NO	Magnúsdóttir, S., Heinken, A., Kutt, L., Ravcheev, D. A., Bauer, E., Noronha, A., ... & Fleming, R. M. (2017). Generation of genome-scale metabolic reconstructions for 773 members of the human gut microbiota. Nature biotechnology, 35(1), 81.
cpdAGORA325	MGlcn13_rl[e]	released mucin-type O-glycan No 13	AGORA	NO	NO	Magnúsdóttir, S., Heinken, A., Kutt, L., Ravcheev, D. A., Bauer, E., Noronha, A., ... & Fleming, R. M. (2017). Generation of genome-scale metabolic reconstructions for 773 members of the human gut microbiota. Nature biotechnology, 35(1), 81.
cpdAGORA326	MGlcn140[e]	mucin-type O-glycan No 140	AGORA	NO	NO	Magnúsdóttir, S., Heinken, A., Kutt, L., Ravcheev, D. A., Bauer, E., Noronha, A., ... & Fleming, R. M. (2017). Generation of genome-scale metabolic reconstructions for 773 members of the human gut microbiota. Nature biotechnology, 35(1), 81.
cpdAGORA327	MGlcn140_rl[e]	released mucin-type O-glycan No 140	AGORA	NO	NO	Magnúsdóttir, S., Heinken, A., Kutt, L., Ravcheev, D. A., Bauer, E., Noronha, A., ... & Fleming, R. M. (2017). Generation of genome-scale metabolic reconstructions for 773 members of the human gut microbiota. Nature biotechnology, 35(1), 81.
cpdAGORA328	MGlcn141[e]	mucin-type O-glycan No 141	AGORA	NO	NO	Magnúsdóttir, S., Heinken, A., Kutt, L., Ravcheev, D. A., Bauer, E., Noronha, A., ... & Fleming, R. M. (2017). Generation of genome-scale metabolic reconstructions for 773 members of the human gut microbiota. Nature biotechnology, 35(1), 81.
cpdAGORA329	MGlcn141_rl[e]	released mucin-type O-glycan No 141	AGORA	NO	NO	Magnúsdóttir, S., Heinken, A., Kutt, L., Ravcheev, D. A., Bauer, E., Noronha, A., ... & Fleming, R. M. (2017). Generation of genome-scale metabolic reconstructions for 773 members of the human gut microbiota. Nature biotechnology, 35(1), 81.
cpdAGORA330	MGlcn142[e]	mucin-type O-glycan No 142	AGORA	NO	NO	Magnúsdóttir, S., Heinken, A., Kutt, L., Ravcheev, D. A., Bauer, E., Noronha, A., ... & Fleming, R. M. (2017). Generation of genome-scale metabolic reconstructions for 773 members of the human gut microbiota. Nature biotechnology, 35(1), 81.
cpdAGORA331	MGlcn142_rl[e]	released mucin-type O-glycan No 142	AGORA	NO	NO	Magnúsdóttir, S., Heinken, A., Kutt, L., Ravcheev, D. A., Bauer, E., Noronha, A., ... & Fleming, R. M. (2017). Generation of genome-scale metabolic reconstructions for 773 members of the human gut microbiota. Nature biotechnology, 35(1), 81.
cpdAGORA332	MGlcn143[e]	mucin-type O-glycan No 143	AGORA	NO	NO	Magnúsdóttir, S., Heinken, A., Kutt, L., Ravcheev, D. A., Bauer, E., Noronha, A., ... & Fleming, R. M. (2017). Generation of genome-scale metabolic reconstructions for 773 members of the human gut microbiota. Nature biotechnology, 35(1), 81.
cpdAGORA333	MGlcn143_rl[e]	released mucin-type O-glycan No 143	AGORA	NO	NO	Magnúsdóttir, S., Heinken, A., Kutt, L., Ravcheev, D. A., Bauer, E., Noronha, A., ... & Fleming, R. M. (2017). Generation of genome-scale metabolic reconstructions for 773 members of the human gut microbiota. Nature biotechnology, 35(1), 81.
cpdAGORA334	MGlcn144[e]	mucin-type O-glycan No 144	AGORA	NO	NO	Magnúsdóttir, S., Heinken, A., Kutt, L., Ravcheev, D. A., Bauer, E., Noronha, A., ... & Fleming, R. M. (2017). Generation of genome-scale metabolic reconstructions for 773 members of the human gut microbiota. Nature biotechnology, 35(1), 81.
cpdAGORA335	MGlcn144_rl[e]	released mucin-type O-glycan No 144	AGORA	NO	NO	Magnúsdóttir, S., Heinken, A., Kutt, L., Ravcheev, D. A., Bauer, E., Noronha, A., ... & Fleming, R. M. (2017). Generation of genome-scale metabolic reconstructions for 773 members of the human gut microbiota. Nature biotechnology, 35(1), 81.
cpdAGORA336	MGlcn145[e]	mucin-type O-glycan No 145	AGORA	NO	NO	Magnúsdóttir, S., Heinken, A., Kutt, L., Ravcheev, D. A., Bauer, E., Noronha, A., ... & Fleming, R. M. (2017). Generation of genome-scale metabolic reconstructions for 773 members of the human gut microbiota. Nature biotechnology, 35(1), 81.
cpdAGORA337	MGlcn145_rl[e]	released mucin-type O-glycan No 145	AGORA	NO	NO	Magnúsdóttir, S., Heinken, A., Kutt, L., Ravcheev, D. A., Bauer, E., Noronha, A., ... & Fleming, R. M. (2017). Generation of genome-scale metabolic reconstructions for 773 members of the human gut microbiota. Nature biotechnology, 35(1), 81.
cpdAGORA338	MGlcn146[e]	mucin-type O-glycan No 146	AGORA	NO	NO	Magnúsdóttir, S., Heinken, A., Kutt, L., Ravcheev, D. A., Bauer, E., Noronha, A., ... & Fleming, R. M. (2017). Generation of genome-scale metabolic reconstructions for 773 members of the human gut microbiota. Nature biotechnology, 35(1), 81.
cpdAGORA339	MGlcn146_rl[e]	released mucin-type O-glycan No 146	AGORA	NO	NO	Magnúsdóttir, S., Heinken, A., Kutt, L., Ravcheev, D. A., Bauer, E., Noronha, A., ... & Fleming, R. M. (2017). Generation of genome-scale metabolic reconstructions for 773 members of the human gut microbiota. Nature biotechnology, 35(1), 81.
cpdAGORA340	MGlcn147[e]	mucin-type O-glycan No 147	AGORA	NO	NO	Magnúsdóttir, S., Heinken, A., Kutt, L., Ravcheev, D. A., Bauer, E., Noronha, A., ... & Fleming, R. M. (2017). Generation of genome-scale metabolic reconstructions for 773 members of the human gut microbiota. Nature biotechnology, 35(1), 81.
cpdAGORA341	MGlcn147_rl[e]	released mucin-type O-glycan No 147	AGORA	NO	NO	Magnúsdóttir, S., Heinken, A., Kutt, L., Ravcheev, D. A., Bauer, E., Noronha, A., ... & Fleming, R. M. (2017). Generation of genome-scale metabolic reconstructions for 773 members of the human gut microbiota. Nature biotechnology, 35(1), 81.
cpdAGORA342	MGlcn148[e]	mucin-type O-glycan No 148	AGORA	NO	NO	Magnúsdóttir, S., Heinken, A., Kutt, L., Ravcheev, D. A., Bauer, E., Noronha, A., ... & Fleming, R. M. (2017). Generation of genome-scale metabolic reconstructions for 773 members of the human gut microbiota. Nature biotechnology, 35(1), 81.
cpdAGORA343	MGlcn148_rl[e]	released mucin-type O-glycan No 148	AGORA	NO	NO	Magnúsdóttir, S., Heinken, A., Kutt, L., Ravcheev, D. A., Bauer, E., Noronha, A., ... & Fleming, R. M. (2017). Generation of genome-scale metabolic reconstructions for 773 members of the human gut microbiota. Nature biotechnology, 35(1), 81.
cpdAGORA344	MGlcn149[e]	mucin-type O-glycan No 149	AGORA	NO	NO	Magnúsdóttir, S., Heinken, A., Kutt, L., Ravcheev, D. A., Bauer, E., Noronha, A., ... & Fleming, R. M. (2017). Generation of genome-scale metabolic reconstructions for 773 members of the human gut microbiota. Nature biotechnology, 35(1), 81.
cpdAGORA345	MGlcn149_rl[e]	released mucin-type O-glycan No 149	AGORA	NO	NO	Magnúsdóttir, S., Heinken, A., Kutt, L., Ravcheev, D. A., Bauer, E., Noronha, A., ... & Fleming, R. M. (2017). Generation of genome-scale metabolic reconstructions for 773 members of the human gut microbiota. Nature biotechnology, 35(1), 81.
cpdAGORA346	MGlcn14[e]	mucin-type O-glycan No 14	AGORA	NO	NO	Magnúsdóttir, S., Heinken, A., Kutt, L., Ravcheev, D. A., Bauer, E., Noronha, A., ... & Fleming, R. M. (2017). Generation of genome-scale metabolic reconstructions for 773 members of the human gut microbiota. Nature biotechnology, 35(1), 81.
cpdAGORA347	MGlcn14_rl[e]	released mucin-type O-glycan No 14	AGORA	NO	NO	Magnúsdóttir, S., Heinken, A., Kutt, L., Ravcheev, D. A., Bauer, E., Noronha, A., ... & Fleming, R. M. (2017). Generation of genome-scale metabolic reconstructions for 773 members of the human gut microbiota. Nature biotechnology, 35(1), 81.
cpdAGORA348	MGlcn150[e]	mucin-type O-glycan No 150	AGORA	NO	NO	Magnúsdóttir, S., Heinken, A., Kutt, L., Ravcheev, D. A., Bauer, E., Noronha, A., ... & Fleming, R. M. (2017). Generation of genome-scale metabolic reconstructions for 773 members of the human gut microbiota. Nature biotechnology, 35(1), 81.
cpdAGORA349	MGlcn150_rl[e]	released mucin-type O-glycan No 150	AGORA	NO	NO	Magnúsdóttir, S., Heinken, A., Kutt, L., Ravcheev, D. A., Bauer, E., Noronha, A., ... & Fleming, R. M. (2017). Generation of genome-scale metabolic reconstructions for 773 members of the human gut microbiota. Nature biotechnology, 35(1), 81.
cpdAGORA350	MGlcn151[e]	mucin-type O-glycan No 151	AGORA	NO	NO	Magnúsdóttir, S., Heinken, A., Kutt, L., Ravcheev, D. A., Bauer, E., Noronha, A., ... & Fleming, R. M. (2017). Generation of genome-scale metabolic reconstructions for 773 members of the human gut microbiota. Nature biotechnology, 35(1), 81.
cpdAGORA351	MGlcn151_rl[e]	released mucin-type O-glycan No 151	AGORA	NO	NO	Magnúsdóttir, S., Heinken, A., Kutt, L., Ravcheev, D. A., Bauer, E., Noronha, A., ... & Fleming, R. M. (2017). Generation of genome-scale metabolic reconstructions for 773 members of the human gut microbiota. Nature biotechnology, 35(1), 81.
cpdAGORA352	MGlcn152[e]	mucin-type O-glycan No 152	AGORA	NO	NO	Magnúsdóttir, S., Heinken, A., Kutt, L., Ravcheev, D. A., Bauer, E., Noronha, A., ... & Fleming, R. M. (2017). Generation of genome-scale metabolic reconstructions for 773 members of the human gut microbiota. Nature biotechnology, 35(1), 81.
cpdAGORA353	MGlcn152_rl[e]	released mucin-type O-glycan No 152	AGORA	NO	NO	Magnúsdóttir, S., Heinken, A., Kutt, L., Ravcheev, D. A., Bauer, E., Noronha, A., ... & Fleming, R. M. (2017). Generation of genome-scale metabolic reconstructions for 773 members of the human gut microbiota. Nature biotechnology, 35(1), 81.
cpdAGORA354	MGlcn153[e]	mucin-type O-glycan No 153	AGORA	NO	NO	Magnúsdóttir, S., Heinken, A., Kutt, L., Ravcheev, D. A., Bauer, E., Noronha, A., ... & Fleming, R. M. (2017). Generation of genome-scale metabolic reconstructions for 773 members of the human gut microbiota. Nature biotechnology, 35(1), 81.
cpdAGORA355	MGlcn153_rl[e]	released mucin-type O-glycan No 153	AGORA	NO	NO	Magnúsdóttir, S., Heinken, A., Kutt, L., Ravcheev, D. A., Bauer, E., Noronha, A., ... & Fleming, R. M. (2017). Generation of genome-scale metabolic reconstructions for 773 members of the human gut microbiota. Nature biotechnology, 35(1), 81.
cpdAGORA356	MGlcn154[e]	mucin-type O-glycan No 154	AGORA	NO	NO	Magnúsdóttir, S., Heinken, A., Kutt, L., Ravcheev, D. A., Bauer, E., Noronha, A., ... & Fleming, R. M. (2017). Generation of genome-scale metabolic reconstructions for 773 members of the human gut microbiota. Nature biotechnology, 35(1), 81.
cpdAGORA357	MGlcn154_rl[e]	released mucin-type O-glycan No 154	AGORA	NO	NO	Magnúsdóttir, S., Heinken, A., Kutt, L., Ravcheev, D. A., Bauer, E., Noronha, A., ... & Fleming, R. M. (2017). Generation of genome-scale metabolic reconstructions for 773 members of the human gut microbiota. Nature biotechnology, 35(1), 81.
cpdAGORA358	MGlcn155[e]	mucin-type O-glycan No 155	AGORA	NO	NO	Magnúsdóttir, S., Heinken, A., Kutt, L., Ravcheev, D. A., Bauer, E., Noronha, A., ... & Fleming, R. M. (2017). Generation of genome-scale metabolic reconstructions for 773 members of the human gut microbiota. Nature biotechnology, 35(1), 81.
cpdAGORA359	MGlcn155_rl[e]	released mucin-type O-glycan No 155	AGORA	NO	NO	Magnúsdóttir, S., Heinken, A., Kutt, L., Ravcheev, D. A., Bauer, E., Noronha, A., ... & Fleming, R. M. (2017). Generation of genome-scale metabolic reconstructions for 773 members of the human gut microbiota. Nature biotechnology, 35(1), 81.
cpdAGORA360	MGlcn156[e]	mucin-type O-glycan No 156	AGORA	NO	NO	Magnúsdóttir, S., Heinken, A., Kutt, L., Ravcheev, D. A., Bauer, E., Noronha, A., ... & Fleming, R. M. (2017). Generation of genome-scale metabolic reconstructions for 773 members of the human gut microbiota. Nature biotechnology, 35(1), 81.
cpdAGORA361	MGlcn156_rl[e]	released mucin-type O-glycan No 156	AGORA	NO	NO	Magnúsdóttir, S., Heinken, A., Kutt, L., Ravcheev, D. A., Bauer, E., Noronha, A., ... & Fleming, R. M. (2017). Generation of genome-scale metabolic reconstructions for 773 members of the human gut microbiota. Nature biotechnology, 35(1), 81.
cpdAGORA362	MGlcn157[e]	mucin-type O-glycan No 157	AGORA	NO	NO	Magnúsdóttir, S., Heinken, A., Kutt, L., Ravcheev, D. A., Bauer, E., Noronha, A., ... & Fleming, R. M. (2017). Generation of genome-scale metabolic reconstructions for 773 members of the human gut microbiota. Nature biotechnology, 35(1), 81.
cpdAGORA363	MGlcn157_rl[e]	released mucin-type O-glycan No 157	AGORA	NO	NO	Magnúsdóttir, S., Heinken, A., Kutt, L., Ravcheev, D. A., Bauer, E., Noronha, A., ... & Fleming, R. M. (2017). Generation of genome-scale metabolic reconstructions for 773 members of the human gut microbiota. Nature biotechnology, 35(1), 81.
cpdAGORA364	MGlcn158[e]	mucin-type O-glycan No 158	AGORA	NO	NO	Magnúsdóttir, S., Heinken, A., Kutt, L., Ravcheev, D. A., Bauer, E., Noronha, A., ... & Fleming, R. M. (2017). Generation of genome-scale metabolic reconstructions for 773 members of the human gut microbiota. Nature biotechnology, 35(1), 81.
cpdAGORA365	MGlcn158_rl[e]	released mucin-type O-glycan No 158	AGORA	NO	NO	Magnúsdóttir, S., Heinken, A., Kutt, L., Ravcheev, D. A., Bauer, E., Noronha, A., ... & Fleming, R. M. (2017). Generation of genome-scale metabolic reconstructions for 773 members of the human gut microbiota. Nature biotechnology, 35(1), 81.
cpdAGORA366	MGlcn159[e]	mucin-type O-glycan No 159	AGORA	NO	NO	Magnúsdóttir, S., Heinken, A., Kutt, L., Ravcheev, D. A., Bauer, E., Noronha, A., ... & Fleming, R. M. (2017). Generation of genome-scale metabolic reconstructions for 773 members of the human gut microbiota. Nature biotechnology, 35(1), 81.
cpdAGORA367	MGlcn159_rl[e]	released mucin-type O-glycan No 159	AGORA	NO	NO	Magnúsdóttir, S., Heinken, A., Kutt, L., Ravcheev, D. A., Bauer, E., Noronha, A., ... & Fleming, R. M. (2017). Generation of genome-scale metabolic reconstructions for 773 members of the human gut microbiota. Nature biotechnology, 35(1), 81.
cpdAGORA368	MGlcn15[e]	mucin-type O-glycan No 15	AGORA	NO	NO	Magnúsdóttir, S., Heinken, A., Kutt, L., Ravcheev, D. A., Bauer, E., Noronha, A., ... & Fleming, R. M. (2017). Generation of genome-scale metabolic reconstructions for 773 members of the human gut microbiota. Nature biotechnology, 35(1), 81.
cpdAGORA369	MGlcn15_rl[e]	released mucin-type O-glycan No 15	AGORA	NO	NO	Magnúsdóttir, S., Heinken, A., Kutt, L., Ravcheev, D. A., Bauer, E., Noronha, A., ... & Fleming, R. M. (2017). Generation of genome-scale metabolic reconstructions for 773 members of the human gut microbiota. Nature biotechnology, 35(1), 81.
cpdAGORA370	MGlcn160[e]	mucin-type O-glycan No 160	AGORA	NO	NO	Magnúsdóttir, S., Heinken, A., Kutt, L., Ravcheev, D. A., Bauer, E., Noronha, A., ... & Fleming, R. M. (2017). Generation of genome-scale metabolic reconstructions for 773 members of the human gut microbiota. Nature biotechnology, 35(1), 81.
cpdAGORA371	MGlcn160_rl[e]	released mucin-type O-glycan No 160	AGORA	NO	NO	Magnúsdóttir, S., Heinken, A., Kutt, L., Ravcheev, D. A., Bauer, E., Noronha, A., ... & Fleming, R. M. (2017). Generation of genome-scale metabolic reconstructions for 773 members of the human gut microbiota. Nature biotechnology, 35(1), 81.
cpdAGORA372	MGlcn161[e]	mucin-type O-glycan No 161	AGORA	NO	NO	Magnúsdóttir, S., Heinken, A., Kutt, L., Ravcheev, D. A., Bauer, E., Noronha, A., ... & Fleming, R. M. (2017). Generation of genome-scale metabolic reconstructions for 773 members of the human gut microbiota. Nature biotechnology, 35(1), 81.
cpdAGORA373	MGlcn161_rl[e]	released mucin-type O-glycan No 161	AGORA	NO	NO	Magnúsdóttir, S., Heinken, A., Kutt, L., Ravcheev, D. A., Bauer, E., Noronha, A., ... & Fleming, R. M. (2017). Generation of genome-scale metabolic reconstructions for 773 members of the human gut microbiota. Nature biotechnology, 35(1), 81.
cpdAGORA374	MGlcn162[e]	mucin-type O-glycan No 162	AGORA	NO	NO	Magnúsdóttir, S., Heinken, A., Kutt, L., Ravcheev, D. A., Bauer, E., Noronha, A., ... & Fleming, R. M. (2017). Generation of genome-scale metabolic reconstructions for 773 members of the human gut microbiota. Nature biotechnology, 35(1), 81.
cpdAGORA375	MGlcn162_rl[e]	released mucin-type O-glycan No 162	AGORA	NO	NO	Magnúsdóttir, S., Heinken, A., Kutt, L., Ravcheev, D. A., Bauer, E., Noronha, A., ... & Fleming, R. M. (2017). Generation of genome-scale metabolic reconstructions for 773 members of the human gut microbiota. Nature biotechnology, 35(1), 81.
cpdAGORA376	MGlcn163[e]	mucin-type O-glycan No 163	AGORA	NO	NO	Magnúsdóttir, S., Heinken, A., Kutt, L., Ravcheev, D. A., Bauer, E., Noronha, A., ... & Fleming, R. M. (2017). Generation of genome-scale metabolic reconstructions for 773 members of the human gut microbiota. Nature biotechnology, 35(1), 81.
cpdAGORA377	MGlcn163_rl[e]	released mucin-type O-glycan No 163	AGORA	NO	NO	Magnúsdóttir, S., Heinken, A., Kutt, L., Ravcheev, D. A., Bauer, E., Noronha, A., ... & Fleming, R. M. (2017). Generation of genome-scale metabolic reconstructions for 773 members of the human gut microbiota. Nature biotechnology, 35(1), 81.
cpdAGORA378	MGlcn164[e]	mucin-type O-glycan No 164	AGORA	NO	NO	Magnúsdóttir, S., Heinken, A., Kutt, L., Ravcheev, D. A., Bauer, E., Noronha, A., ... & Fleming, R. M. (2017). Generation of genome-scale metabolic reconstructions for 773 members of the human gut microbiota. Nature biotechnology, 35(1), 81.
cpdAGORA379	MGlcn164_rl[e]	released mucin-type O-glycan No 164	AGORA	NO	NO	Magnúsdóttir, S., Heinken, A., Kutt, L., Ravcheev, D. A., Bauer, E., Noronha, A., ... & Fleming, R. M. (2017). Generation of genome-scale metabolic reconstructions for 773 members of the human gut microbiota. Nature biotechnology, 35(1), 81.
cpdAGORA380	MGlcn165[e]	mucin-type O-glycan No 165	AGORA	NO	NO	Magnúsdóttir, S., Heinken, A., Kutt, L., Ravcheev, D. A., Bauer, E., Noronha, A., ... & Fleming, R. M. (2017). Generation of genome-scale metabolic reconstructions for 773 members of the human gut microbiota. Nature biotechnology, 35(1), 81.
cpdAGORA381	MGlcn165_rl[e]	released mucin-type O-glycan No 165	AGORA	NO	NO	Magnúsdóttir, S., Heinken, A., Kutt, L., Ravcheev, D. A., Bauer, E., Noronha, A., ... & Fleming, R. M. (2017). Generation of genome-scale metabolic reconstructions for 773 members of the human gut microbiota. Nature biotechnology, 35(1), 81.
cpdAGORA382	MGlcn166[e]	mucin-type O-glycan No 166	AGORA	NO	NO	Magnúsdóttir, S., Heinken, A., Kutt, L., Ravcheev, D. A., Bauer, E., Noronha, A., ... & Fleming, R. M. (2017). Generation of genome-scale metabolic reconstructions for 773 members of the human gut microbiota. Nature biotechnology, 35(1), 81.
cpdAGORA383	MGlcn166_rl[e]	released mucin-type O-glycan No 166	AGORA	NO	NO	Magnúsdóttir, S., Heinken, A., Kutt, L., Ravcheev, D. A., Bauer, E., Noronha, A., ... & Fleming, R. M. (2017). Generation of genome-scale metabolic reconstructions for 773 members of the human gut microbiota. Nature biotechnology, 35(1), 81.
cpdAGORA384	MGlcn167[e]	mucin-type O-glycan No 167	AGORA	NO	NO	Magnúsdóttir, S., Heinken, A., Kutt, L., Ravcheev, D. A., Bauer, E., Noronha, A., ... & Fleming, R. M. (2017). Generation of genome-scale metabolic reconstructions for 773 members of the human gut microbiota. Nature biotechnology, 35(1), 81.
cpdAGORA385	MGlcn167_rl[e]	released mucin-type O-glycan No 167	AGORA	NO	NO	Magnúsdóttir, S., Heinken, A., Kutt, L., Ravcheev, D. A., Bauer, E., Noronha, A., ... & Fleming, R. M. (2017). Generation of genome-scale metabolic reconstructions for 773 members of the human gut microbiota. Nature biotechnology, 35(1), 81.
cpdAGORA386	MGlcn168[e]	mucin-type O-glycan No 168	AGORA	NO	NO	Magnúsdóttir, S., Heinken, A., Kutt, L., Ravcheev, D. A., Bauer, E., Noronha, A., ... & Fleming, R. M. (2017). Generation of genome-scale metabolic reconstructions for 773 members of the human gut microbiota. Nature biotechnology, 35(1), 81.
cpdAGORA387	MGlcn168_rl[e]	released mucin-type O-glycan No 168	AGORA	NO	NO	Magnúsdóttir, S., Heinken, A., Kutt, L., Ravcheev, D. A., Bauer, E., Noronha, A., ... & Fleming, R. M. (2017). Generation of genome-scale metabolic reconstructions for 773 members of the human gut microbiota. Nature biotechnology, 35(1), 81.
cpdAGORA388	MGlcn169[e]	mucin-type O-glycan No 169	AGORA	NO	NO	Magnúsdóttir, S., Heinken, A., Kutt, L., Ravcheev, D. A., Bauer, E., Noronha, A., ... & Fleming, R. M. (2017). Generation of genome-scale metabolic reconstructions for 773 members of the human gut microbiota. Nature biotechnology, 35(1), 81.
cpdAGORA389	MGlcn169_rl[e]	released mucin-type O-glycan No 169	AGORA	NO	NO	Magnúsdóttir, S., Heinken, A., Kutt, L., Ravcheev, D. A., Bauer, E., Noronha, A., ... & Fleming, R. M. (2017). Generation of genome-scale metabolic reconstructions for 773 members of the human gut microbiota. Nature biotechnology, 35(1), 81.
cpdAGORA390	MGlcn16[e]	mucin-type O-glycan No 16	AGORA	NO	NO	Magnúsdóttir, S., Heinken, A., Kutt, L., Ravcheev, D. A., Bauer, E., Noronha, A., ... & Fleming, R. M. (2017). Generation of genome-scale metabolic reconstructions for 773 members of the human gut microbiota. Nature biotechnology, 35(1), 81.
cpdAGORA391	MGlcn16_rl[e]	released mucin-type O-glycan No 16	AGORA	NO	NO	Magnúsdóttir, S., Heinken, A., Kutt, L., Ravcheev, D. A., Bauer, E., Noronha, A., ... & Fleming, R. M. (2017). Generation of genome-scale metabolic reconstructions for 773 members of the human gut microbiota. Nature biotechnology, 35(1), 81.
cpdAGORA392	MGlcn170[e]	mucin-type O-glycan No 170	AGORA	NO	NO	Magnúsdóttir, S., Heinken, A., Kutt, L., Ravcheev, D. A., Bauer, E., Noronha, A., ... & Fleming, R. M. (2017). Generation of genome-scale metabolic reconstructions for 773 members of the human gut microbiota. Nature biotechnology, 35(1), 81.
cpdAGORA393	MGlcn170_rl[e]	released mucin-type O-glycan No 170	AGORA	NO	NO	Magnúsdóttir, S., Heinken, A., Kutt, L., Ravcheev, D. A., Bauer, E., Noronha, A., ... & Fleming, R. M. (2017). Generation of genome-scale metabolic reconstructions for 773 members of the human gut microbiota. Nature biotechnology, 35(1), 81.
cpdAGORA394	MGlcn171[e]	mucin-type O-glycan No 171	AGORA	NO	NO	Magnúsdóttir, S., Heinken, A., Kutt, L., Ravcheev, D. A., Bauer, E., Noronha, A., ... & Fleming, R. M. (2017). Generation of genome-scale metabolic reconstructions for 773 members of the human gut microbiota. Nature biotechnology, 35(1), 81.
cpdAGORA395	MGlcn171_rl[e]	released mucin-type O-glycan No 171	AGORA	NO	NO	Magnúsdóttir, S., Heinken, A., Kutt, L., Ravcheev, D. A., Bauer, E., Noronha, A., ... & Fleming, R. M. (2017). Generation of genome-scale metabolic reconstructions for 773 members of the human gut microbiota. Nature biotechnology, 35(1), 81.
cpdAGORA396	MGlcn172[e]	mucin-type O-glycan No 172	AGORA	NO	NO	Magnúsdóttir, S., Heinken, A., Kutt, L., Ravcheev, D. A., Bauer, E., Noronha, A., ... & Fleming, R. M. (2017). Generation of genome-scale metabolic reconstructions for 773 members of the human gut microbiota. Nature biotechnology, 35(1), 81.
cpdAGORA397	MGlcn172_rl[e]	released mucin-type O-glycan No 172	AGORA	NO	NO	Magnúsdóttir, S., Heinken, A., Kutt, L., Ravcheev, D. A., Bauer, E., Noronha, A., ... & Fleming, R. M. (2017). Generation of genome-scale metabolic reconstructions for 773 members of the human gut microbiota. Nature biotechnology, 35(1), 81.
cpdAGORA398	MGlcn173[e]	mucin-type O-glycan No 173	AGORA	NO	NO	Magnúsdóttir, S., Heinken, A., Kutt, L., Ravcheev, D. A., Bauer, E., Noronha, A., ... & Fleming, R. M. (2017). Generation of genome-scale metabolic reconstructions for 773 members of the human gut microbiota. Nature biotechnology, 35(1), 81.
cpdAGORA399	MGlcn173_rl[e]	released mucin-type O-glycan No 173	AGORA	NO	NO	Magnúsdóttir, S., Heinken, A., Kutt, L., Ravcheev, D. A., Bauer, E., Noronha, A., ... & Fleming, R. M. (2017). Generation of genome-scale metabolic reconstructions for 773 members of the human gut microbiota. Nature biotechnology, 35(1), 81.
cpdAGORA400	MGlcn174[e]	mucin-type O-glycan No 174	AGORA	NO	NO	Magnúsdóttir, S., Heinken, A., Kutt, L., Ravcheev, D. A., Bauer, E., Noronha, A., ... & Fleming, R. M. (2017). Generation of genome-scale metabolic reconstructions for 773 members of the human gut microbiota. Nature biotechnology, 35(1), 81.
cpdAGORA401	MGlcn174_rl[e]	released mucin-type O-glycan No 174	AGORA	NO	NO	Magnúsdóttir, S., Heinken, A., Kutt, L., Ravcheev, D. A., Bauer, E., Noronha, A., ... & Fleming, R. M. (2017). Generation of genome-scale metabolic reconstructions for 773 members of the human gut microbiota. Nature biotechnology, 35(1), 81.
cpdAGORA402	MGlcn175[e]	mucin-type O-glycan No 175	AGORA	NO	NO	Magnúsdóttir, S., Heinken, A., Kutt, L., Ravcheev, D. A., Bauer, E., Noronha, A., ... & Fleming, R. M. (2017). Generation of genome-scale metabolic reconstructions for 773 members of the human gut microbiota. Nature biotechnology, 35(1), 81.
cpdAGORA403	MGlcn175_rl[e]	released mucin-type O-glycan No 175	AGORA	NO	NO	Magnúsdóttir, S., Heinken, A., Kutt, L., Ravcheev, D. A., Bauer, E., Noronha, A., ... & Fleming, R. M. (2017). Generation of genome-scale metabolic reconstructions for 773 members of the human gut microbiota. Nature biotechnology, 35(1), 81.
cpdAGORA404	MGlcn176[e]	mucin-type O-glycan No 176	AGORA	NO	NO	Magnúsdóttir, S., Heinken, A., Kutt, L., Ravcheev, D. A., Bauer, E., Noronha, A., ... & Fleming, R. M. (2017). Generation of genome-scale metabolic reconstructions for 773 members of the human gut microbiota. Nature biotechnology, 35(1), 81.
cpdAGORA405	MGlcn176_rl[e]	released mucin-type O-glycan No 176	AGORA	NO	NO	Magnúsdóttir, S., Heinken, A., Kutt, L., Ravcheev, D. A., Bauer, E., Noronha, A., ... & Fleming, R. M. (2017). Generation of genome-scale metabolic reconstructions for 773 members of the human gut microbiota. Nature biotechnology, 35(1), 81.
cpdAGORA406	MGlcn177[e]	mucin-type O-glycan No 177	AGORA	NO	NO	Magnúsdóttir, S., Heinken, A., Kutt, L., Ravcheev, D. A., Bauer, E., Noronha, A., ... & Fleming, R. M. (2017). Generation of genome-scale metabolic reconstructions for 773 members of the human gut microbiota. Nature biotechnology, 35(1), 81.
cpdAGORA407	MGlcn177_rl[e]	released mucin-type O-glycan No 177	AGORA	NO	NO	Magnúsdóttir, S., Heinken, A., Kutt, L., Ravcheev, D. A., Bauer, E., Noronha, A., ... & Fleming, R. M. (2017). Generation of genome-scale metabolic reconstructions for 773 members of the human gut microbiota. Nature biotechnology, 35(1), 81.
cpdAGORA408	MGlcn178[e]	mucin-type O-glycan No 178	AGORA	NO	NO	Magnúsdóttir, S., Heinken, A., Kutt, L., Ravcheev, D. A., Bauer, E., Noronha, A., ... & Fleming, R. M. (2017). Generation of genome-scale metabolic reconstructions for 773 members of the human gut microbiota. Nature biotechnology, 35(1), 81.
cpdAGORA409	MGlcn178_rl[e]	released mucin-type O-glycan No 178	AGORA	NO	NO	Magnúsdóttir, S., Heinken, A., Kutt, L., Ravcheev, D. A., Bauer, E., Noronha, A., ... & Fleming, R. M. (2017). Generation of genome-scale metabolic reconstructions for 773 members of the human gut microbiota. Nature biotechnology, 35(1), 81.
cpdAGORA410	MGlcn179[e]	mucin-type O-glycan No 179	AGORA	NO	NO	Magnúsdóttir, S., Heinken, A., Kutt, L., Ravcheev, D. A., Bauer, E., Noronha, A., ... & Fleming, R. M. (2017). Generation of genome-scale metabolic reconstructions for 773 members of the human gut microbiota. Nature biotechnology, 35(1), 81.
cpdAGORA411	MGlcn179_rl[e]	released mucin-type O-glycan No 179	AGORA	NO	NO	Magnúsdóttir, S., Heinken, A., Kutt, L., Ravcheev, D. A., Bauer, E., Noronha, A., ... & Fleming, R. M. (2017). Generation of genome-scale metabolic reconstructions for 773 members of the human gut microbiota. Nature biotechnology, 35(1), 81.
cpdAGORA412	MGlcn17[e]	mucin-type O-glycan No 17	AGORA	NO	NO	Magnúsdóttir, S., Heinken, A., Kutt, L., Ravcheev, D. A., Bauer, E., Noronha, A., ... & Fleming, R. M. (2017). Generation of genome-scale metabolic reconstructions for 773 members of the human gut microbiota. Nature biotechnology, 35(1), 81.
cpdAGORA413	MGlcn17_rl[e]	released mucin-type O-glycan No 17	AGORA	NO	NO	Magnúsdóttir, S., Heinken, A., Kutt, L., Ravcheev, D. A., Bauer, E., Noronha, A., ... & Fleming, R. M. (2017). Generation of genome-scale metabolic reconstructions for 773 members of the human gut microbiota. Nature biotechnology, 35(1), 81.
cpdAGORA414	MGlcn180[e]	mucin-type O-glycan No 180	AGORA	NO	NO	Magnúsdóttir, S., Heinken, A., Kutt, L., Ravcheev, D. A., Bauer, E., Noronha, A., ... & Fleming, R. M. (2017). Generation of genome-scale metabolic reconstructions for 773 members of the human gut microbiota. Nature biotechnology, 35(1), 81.
cpdAGORA415	MGlcn180_rl[e]	released mucin-type O-glycan No 180	AGORA	NO	NO	Magnúsdóttir, S., Heinken, A., Kutt, L., Ravcheev, D. A., Bauer, E., Noronha, A., ... & Fleming, R. M. (2017). Generation of genome-scale metabolic reconstructions for 773 members of the human gut microbiota. Nature biotechnology, 35(1), 81.
cpdAGORA416	MGlcn181[e]	mucin-type O-glycan No 181	AGORA	NO	NO	Magnúsdóttir, S., Heinken, A., Kutt, L., Ravcheev, D. A., Bauer, E., Noronha, A., ... & Fleming, R. M. (2017). Generation of genome-scale metabolic reconstructions for 773 members of the human gut microbiota. Nature biotechnology, 35(1), 81.
cpdAGORA417	MGlcn181_rl[e]	released mucin-type O-glycan No 181	AGORA	NO	NO	Magnúsdóttir, S., Heinken, A., Kutt, L., Ravcheev, D. A., Bauer, E., Noronha, A., ... & Fleming, R. M. (2017). Generation of genome-scale metabolic reconstructions for 773 members of the human gut microbiota. Nature biotechnology, 35(1), 81.
cpdAGORA418	MGlcn182[e]	mucin-type O-glycan No 182	AGORA	NO	NO	Magnúsdóttir, S., Heinken, A., Kutt, L., Ravcheev, D. A., Bauer, E., Noronha, A., ... & Fleming, R. M. (2017). Generation of genome-scale metabolic reconstructions for 773 members of the human gut microbiota. Nature biotechnology, 35(1), 81.
cpdAGORA419	MGlcn182_rl[e]	released mucin-type O-glycan No 182	AGORA	NO	NO	Magnúsdóttir, S., Heinken, A., Kutt, L., Ravcheev, D. A., Bauer, E., Noronha, A., ... & Fleming, R. M. (2017). Generation of genome-scale metabolic reconstructions for 773 members of the human gut microbiota. Nature biotechnology, 35(1), 81.
cpdAGORA420	MGlcn183[e]	mucin-type O-glycan No 183	AGORA	NO	NO	Magnúsdóttir, S., Heinken, A., Kutt, L., Ravcheev, D. A., Bauer, E., Noronha, A., ... & Fleming, R. M. (2017). Generation of genome-scale metabolic reconstructions for 773 members of the human gut microbiota. Nature biotechnology, 35(1), 81.
cpdAGORA421	MGlcn183_rl[e]	released mucin-type O-glycan No 183	AGORA	NO	NO	Magnúsdóttir, S., Heinken, A., Kutt, L., Ravcheev, D. A., Bauer, E., Noronha, A., ... & Fleming, R. M. (2017). Generation of genome-scale metabolic reconstructions for 773 members of the human gut microbiota. Nature biotechnology, 35(1), 81.
cpdAGORA422	MGlcn185[e]	mucin-type O-glycan No 185	AGORA	NO	NO	Magnúsdóttir, S., Heinken, A., Kutt, L., Ravcheev, D. A., Bauer, E., Noronha, A., ... & Fleming, R. M. (2017). Generation of genome-scale metabolic reconstructions for 773 members of the human gut microbiota. Nature biotechnology, 35(1), 81.
cpdAGORA423	MGlcn185_rl[e]	released mucin-type O-glycan No 185	AGORA	NO	NO	Magnúsdóttir, S., Heinken, A., Kutt, L., Ravcheev, D. A., Bauer, E., Noronha, A., ... & Fleming, R. M. (2017). Generation of genome-scale metabolic reconstructions for 773 members of the human gut microbiota. Nature biotechnology, 35(1), 81.
cpdAGORA424	MGlcn186[e]	mucin-type O-glycan No 186	AGORA	NO	NO	Magnúsdóttir, S., Heinken, A., Kutt, L., Ravcheev, D. A., Bauer, E., Noronha, A., ... & Fleming, R. M. (2017). Generation of genome-scale metabolic reconstructions for 773 members of the human gut microbiota. Nature biotechnology, 35(1), 81.
cpdAGORA425	MGlcn186_rl[e]	released mucin-type O-glycan No 186	AGORA	NO	NO	Magnúsdóttir, S., Heinken, A., Kutt, L., Ravcheev, D. A., Bauer, E., Noronha, A., ... & Fleming, R. M. (2017). Generation of genome-scale metabolic reconstructions for 773 members of the human gut microbiota. Nature biotechnology, 35(1), 81.
cpdAGORA426	MGlcn187[e]	mucin-type O-glycan No 187	AGORA	NO	NO	Magnúsdóttir, S., Heinken, A., Kutt, L., Ravcheev, D. A., Bauer, E., Noronha, A., ... & Fleming, R. M. (2017). Generation of genome-scale metabolic reconstructions for 773 members of the human gut microbiota. Nature biotechnology, 35(1), 81.
cpdAGORA427	MGlcn187_rl[e]	released mucin-type O-glycan No 187	AGORA	NO	NO	Magnúsdóttir, S., Heinken, A., Kutt, L., Ravcheev, D. A., Bauer, E., Noronha, A., ... & Fleming, R. M. (2017). Generation of genome-scale metabolic reconstructions for 773 members of the human gut microbiota. Nature biotechnology, 35(1), 81.
cpdAGORA428	MGlcn188[e]	mucin-type O-glycan No 188	AGORA	NO	NO	Magnúsdóttir, S., Heinken, A., Kutt, L., Ravcheev, D. A., Bauer, E., Noronha, A., ... & Fleming, R. M. (2017). Generation of genome-scale metabolic reconstructions for 773 members of the human gut microbiota. Nature biotechnology, 35(1), 81.
cpdAGORA429	MGlcn188_rl[e]	released mucin-type O-glycan No 188	AGORA	NO	NO	Magnúsdóttir, S., Heinken, A., Kutt, L., Ravcheev, D. A., Bauer, E., Noronha, A., ... & Fleming, R. M. (2017). Generation of genome-scale metabolic reconstructions for 773 members of the human gut microbiota. Nature biotechnology, 35(1), 81.
cpdAGORA430	MGlcn189[e]	mucin-type O-glycan No 189	AGORA	NO	NO	Magnúsdóttir, S., Heinken, A., Kutt, L., Ravcheev, D. A., Bauer, E., Noronha, A., ... & Fleming, R. M. (2017). Generation of genome-scale metabolic reconstructions for 773 members of the human gut microbiota. Nature biotechnology, 35(1), 81.
cpdAGORA431	MGlcn189_rl[e]	released mucin-type O-glycan No 189	AGORA	NO	NO	Magnúsdóttir, S., Heinken, A., Kutt, L., Ravcheev, D. A., Bauer, E., Noronha, A., ... & Fleming, R. M. (2017). Generation of genome-scale metabolic reconstructions for 773 members of the human gut microbiota. Nature biotechnology, 35(1), 81.
cpdAGORA432	MGlcn18[e]	mucin-type O-glycan No 18	AGORA	NO	NO	Magnúsdóttir, S., Heinken, A., Kutt, L., Ravcheev, D. A., Bauer, E., Noronha, A., ... & Fleming, R. M. (2017). Generation of genome-scale metabolic reconstructions for 773 members of the human gut microbiota. Nature biotechnology, 35(1), 81.
cpdAGORA433	MGlcn18_rl[e]	released mucin-type O-glycan No 18	AGORA	NO	NO	Magnúsdóttir, S., Heinken, A., Kutt, L., Ravcheev, D. A., Bauer, E., Noronha, A., ... & Fleming, R. M. (2017). Generation of genome-scale metabolic reconstructions for 773 members of the human gut microbiota. Nature biotechnology, 35(1), 81.
cpdAGORA434	MGlcn190[e]	mucin-type O-glycan No 190	AGORA	NO	NO	Magnúsdóttir, S., Heinken, A., Kutt, L., Ravcheev, D. A., Bauer, E., Noronha, A., ... & Fleming, R. M. (2017). Generation of genome-scale metabolic reconstructions for 773 members of the human gut microbiota. Nature biotechnology, 35(1), 81.
cpdAGORA435	MGlcn190_rl[e]	released mucin-type O-glycan No 190	AGORA	NO	NO	Magnúsdóttir, S., Heinken, A., Kutt, L., Ravcheev, D. A., Bauer, E., Noronha, A., ... & Fleming, R. M. (2017). Generation of genome-scale metabolic reconstructions for 773 members of the human gut microbiota. Nature biotechnology, 35(1), 81.
cpdAGORA436	MGlcn191[e]	mucin-type O-glycan No 191	AGORA	NO	NO	Magnúsdóttir, S., Heinken, A., Kutt, L., Ravcheev, D. A., Bauer, E., Noronha, A., ... & Fleming, R. M. (2017). Generation of genome-scale metabolic reconstructions for 773 members of the human gut microbiota. Nature biotechnology, 35(1), 81.
cpdAGORA437	MGlcn191_rl[e]	released mucin-type O-glycan No 191	AGORA	NO	NO	Magnúsdóttir, S., Heinken, A., Kutt, L., Ravcheev, D. A., Bauer, E., Noronha, A., ... & Fleming, R. M. (2017). Generation of genome-scale metabolic reconstructions for 773 members of the human gut microbiota. Nature biotechnology, 35(1), 81.
cpdAGORA438	MGlcn192[e]	mucin-type O-glycan No 192	AGORA	NO	NO	Magnúsdóttir, S., Heinken, A., Kutt, L., Ravcheev, D. A., Bauer, E., Noronha, A., ... & Fleming, R. M. (2017). Generation of genome-scale metabolic reconstructions for 773 members of the human gut microbiota. Nature biotechnology, 35(1), 81.
cpdAGORA439	MGlcn192_rl[e]	released mucin-type O-glycan No 192	AGORA	NO	NO	Magnúsdóttir, S., Heinken, A., Kutt, L., Ravcheev, D. A., Bauer, E., Noronha, A., ... & Fleming, R. M. (2017). Generation of genome-scale metabolic reconstructions for 773 members of the human gut microbiota. Nature biotechnology, 35(1), 81.
cpdAGORA440	MGlcn193[e]	mucin-type O-glycan No 193	AGORA	NO	NO	Magnúsdóttir, S., Heinken, A., Kutt, L., Ravcheev, D. A., Bauer, E., Noronha, A., ... & Fleming, R. M. (2017). Generation of genome-scale metabolic reconstructions for 773 members of the human gut microbiota. Nature biotechnology, 35(1), 81.
cpdAGORA441	MGlcn193_rl[e]	released mucin-type O-glycan No 193	AGORA	NO	NO	Magnúsdóttir, S., Heinken, A., Kutt, L., Ravcheev, D. A., Bauer, E., Noronha, A., ... & Fleming, R. M. (2017). Generation of genome-scale metabolic reconstructions for 773 members of the human gut microbiota. Nature biotechnology, 35(1), 81.
cpdAGORA442	MGlcn194[e]	mucin-type O-glycan No 194	AGORA	NO	NO	Magnúsdóttir, S., Heinken, A., Kutt, L., Ravcheev, D. A., Bauer, E., Noronha, A., ... & Fleming, R. M. (2017). Generation of genome-scale metabolic reconstructions for 773 members of the human gut microbiota. Nature biotechnology, 35(1), 81.
cpdAGORA443	MGlcn194_rl[e]	released mucin-type O-glycan No 194	AGORA	NO	NO	Magnúsdóttir, S., Heinken, A., Kutt, L., Ravcheev, D. A., Bauer, E., Noronha, A., ... & Fleming, R. M. (2017). Generation of genome-scale metabolic reconstructions for 773 members of the human gut microbiota. Nature biotechnology, 35(1), 81.
cpdAGORA444	MGlcn195[e]	mucin-type O-glycan No 195	AGORA	NO	NO	Magnúsdóttir, S., Heinken, A., Kutt, L., Ravcheev, D. A., Bauer, E., Noronha, A., ... & Fleming, R. M. (2017). Generation of genome-scale metabolic reconstructions for 773 members of the human gut microbiota. Nature biotechnology, 35(1), 81.
cpdAGORA445	MGlcn195_rl[e]	released mucin-type O-glycan No 195	AGORA	NO	NO	Magnúsdóttir, S., Heinken, A., Kutt, L., Ravcheev, D. A., Bauer, E., Noronha, A., ... & Fleming, R. M. (2017). Generation of genome-scale metabolic reconstructions for 773 members of the human gut microbiota. Nature biotechnology, 35(1), 81.
cpdAGORA446	MGlcn196[e]	mucin-type O-glycan No 196	AGORA	NO	NO	Magnúsdóttir, S., Heinken, A., Kutt, L., Ravcheev, D. A., Bauer, E., Noronha, A., ... & Fleming, R. M. (2017). Generation of genome-scale metabolic reconstructions for 773 members of the human gut microbiota. Nature biotechnology, 35(1), 81.
cpdAGORA447	MGlcn196_rl[e]	released mucin-type O-glycan No 196	AGORA	NO	NO	Magnúsdóttir, S., Heinken, A., Kutt, L., Ravcheev, D. A., Bauer, E., Noronha, A., ... & Fleming, R. M. (2017). Generation of genome-scale metabolic reconstructions for 773 members of the human gut microbiota. Nature biotechnology, 35(1), 81.
cpdAGORA448	MGlcn19[e]	mucin-type O-glycan No 19	AGORA	NO	NO	Magnúsdóttir, S., Heinken, A., Kutt, L., Ravcheev, D. A., Bauer, E., Noronha, A., ... & Fleming, R. M. (2017). Generation of genome-scale metabolic reconstructions for 773 members of the human gut microbiota. Nature biotechnology, 35(1), 81.
cpdAGORA449	MGlcn19_rl[e]	released mucin-type O-glycan No 19	AGORA	NO	NO	Magnúsdóttir, S., Heinken, A., Kutt, L., Ravcheev, D. A., Bauer, E., Noronha, A., ... & Fleming, R. M. (2017). Generation of genome-scale metabolic reconstructions for 773 members of the human gut microbiota. Nature biotechnology, 35(1), 81.
cpdAGORA450	MGlcn20[e]	mucin-type O-glycan No 20	AGORA	NO	NO	Magnúsdóttir, S., Heinken, A., Kutt, L., Ravcheev, D. A., Bauer, E., Noronha, A., ... & Fleming, R. M. (2017). Generation of genome-scale metabolic reconstructions for 773 members of the human gut microbiota. Nature biotechnology, 35(1), 81.
cpdAGORA451	MGlcn20_rl[e]	released mucin-type O-glycan No 20	AGORA	NO	NO	Magnúsdóttir, S., Heinken, A., Kutt, L., Ravcheev, D. A., Bauer, E., Noronha, A., ... & Fleming, R. M. (2017). Generation of genome-scale metabolic reconstructions for 773 members of the human gut microbiota. Nature biotechnology, 35(1), 81.
cpdAGORA452	MGlcn21[e]	mucin-type O-glycan No 21	AGORA	NO	NO	Magnúsdóttir, S., Heinken, A., Kutt, L., Ravcheev, D. A., Bauer, E., Noronha, A., ... & Fleming, R. M. (2017). Generation of genome-scale metabolic reconstructions for 773 members of the human gut microbiota. Nature biotechnology, 35(1), 81.
cpdAGORA453	MGlcn21_rl[e]	released mucin-type O-glycan No 21	AGORA	NO	NO	Magnúsdóttir, S., Heinken, A., Kutt, L., Ravcheev, D. A., Bauer, E., Noronha, A., ... & Fleming, R. M. (2017). Generation of genome-scale metabolic reconstructions for 773 members of the human gut microbiota. Nature biotechnology, 35(1), 81.
cpdAGORA454	MGlcn22[e]	mucin-type O-glycan No 22	AGORA	NO	NO	Magnúsdóttir, S., Heinken, A., Kutt, L., Ravcheev, D. A., Bauer, E., Noronha, A., ... & Fleming, R. M. (2017). Generation of genome-scale metabolic reconstructions for 773 members of the human gut microbiota. Nature biotechnology, 35(1), 81.
cpdAGORA455	MGlcn22_rl[e]	released mucin-type O-glycan No 22	AGORA	NO	NO	Magnúsdóttir, S., Heinken, A., Kutt, L., Ravcheev, D. A., Bauer, E., Noronha, A., ... & Fleming, R. M. (2017). Generation of genome-scale metabolic reconstructions for 773 members of the human gut microbiota. Nature biotechnology, 35(1), 81.
cpdAGORA456	MGlcn23[e]	mucin-type O-glycan No 23	AGORA	NO	NO	Magnúsdóttir, S., Heinken, A., Kutt, L., Ravcheev, D. A., Bauer, E., Noronha, A., ... & Fleming, R. M. (2017). Generation of genome-scale metabolic reconstructions for 773 members of the human gut microbiota. Nature biotechnology, 35(1), 81.
cpdAGORA457	MGlcn23_rl[e]	released mucin-type O-glycan No 23	AGORA	NO	NO	Magnúsdóttir, S., Heinken, A., Kutt, L., Ravcheev, D. A., Bauer, E., Noronha, A., ... & Fleming, R. M. (2017). Generation of genome-scale metabolic reconstructions for 773 members of the human gut microbiota. Nature biotechnology, 35(1), 81.
cpdAGORA458	MGlcn24[e]	mucin-type O-glycan No 24	AGORA	NO	NO	Magnúsdóttir, S., Heinken, A., Kutt, L., Ravcheev, D. A., Bauer, E., Noronha, A., ... & Fleming, R. M. (2017). Generation of genome-scale metabolic reconstructions for 773 members of the human gut microbiota. Nature biotechnology, 35(1), 81.
cpdAGORA459	MGlcn24_rl[e]	released mucin-type O-glycan No 24	AGORA	NO	NO	Magnúsdóttir, S., Heinken, A., Kutt, L., Ravcheev, D. A., Bauer, E., Noronha, A., ... & Fleming, R. M. (2017). Generation of genome-scale metabolic reconstructions for 773 members of the human gut microbiota. Nature biotechnology, 35(1), 81.
cpdAGORA460	MGlcn25[e]	mucin-type O-glycan No 25	AGORA	NO	NO	Magnúsdóttir, S., Heinken, A., Kutt, L., Ravcheev, D. A., Bauer, E., Noronha, A., ... & Fleming, R. M. (2017). Generation of genome-scale metabolic reconstructions for 773 members of the human gut microbiota. Nature biotechnology, 35(1), 81.
cpdAGORA461	MGlcn25_rl[e]	released mucin-type O-glycan No 25	AGORA	NO	NO	Magnúsdóttir, S., Heinken, A., Kutt, L., Ravcheev, D. A., Bauer, E., Noronha, A., ... & Fleming, R. M. (2017). Generation of genome-scale metabolic reconstructions for 773 members of the human gut microbiota. Nature biotechnology, 35(1), 81.
cpdAGORA462	MGlcn26[e]	mucin-type O-glycan No 26	AGORA	NO	NO	Magnúsdóttir, S., Heinken, A., Kutt, L., Ravcheev, D. A., Bauer, E., Noronha, A., ... & Fleming, R. M. (2017). Generation of genome-scale metabolic reconstructions for 773 members of the human gut microbiota. Nature biotechnology, 35(1), 81.
cpdAGORA463	MGlcn26_rl[e]	released mucin-type O-glycan No 26	AGORA	NO	NO	Magnúsdóttir, S., Heinken, A., Kutt, L., Ravcheev, D. A., Bauer, E., Noronha, A., ... & Fleming, R. M. (2017). Generation of genome-scale metabolic reconstructions for 773 members of the human gut microbiota. Nature biotechnology, 35(1), 81.
cpdAGORA464	MGlcn27[e]	mucin-type O-glycan No 27	AGORA	NO	NO	Magnúsdóttir, S., Heinken, A., Kutt, L., Ravcheev, D. A., Bauer, E., Noronha, A., ... & Fleming, R. M. (2017). Generation of genome-scale metabolic reconstructions for 773 members of the human gut microbiota. Nature biotechnology, 35(1), 81.
cpdAGORA465	MGlcn27_rl[e]	released mucin-type O-glycan No 27	AGORA	NO	NO	Magnúsdóttir, S., Heinken, A., Kutt, L., Ravcheev, D. A., Bauer, E., Noronha, A., ... & Fleming, R. M. (2017). Generation of genome-scale metabolic reconstructions for 773 members of the human gut microbiota. Nature biotechnology, 35(1), 81.
cpdAGORA466	MGlcn28[e]	mucin-type O-glycan No 28	AGORA	NO	NO	Magnúsdóttir, S., Heinken, A., Kutt, L., Ravcheev, D. A., Bauer, E., Noronha, A., ... & Fleming, R. M. (2017). Generation of genome-scale metabolic reconstructions for 773 members of the human gut microbiota. Nature biotechnology, 35(1), 81.
cpdAGORA467	MGlcn28_rl[e]	released mucin-type O-glycan No 28	AGORA	NO	NO	Magnúsdóttir, S., Heinken, A., Kutt, L., Ravcheev, D. A., Bauer, E., Noronha, A., ... & Fleming, R. M. (2017). Generation of genome-scale metabolic reconstructions for 773 members of the human gut microbiota. Nature biotechnology, 35(1), 81.
cpdAGORA468	MGlcn29[e]	mucin-type O-glycan No 29	AGORA	NO	NO	Magnúsdóttir, S., Heinken, A., Kutt, L., Ravcheev, D. A., Bauer, E., Noronha, A., ... & Fleming, R. M. (2017). Generation of genome-scale metabolic reconstructions for 773 members of the human gut microbiota. Nature biotechnology, 35(1), 81.
cpdAGORA469	MGlcn29_rl[e]	released mucin-type O-glycan No 29	AGORA	NO	NO	Magnúsdóttir, S., Heinken, A., Kutt, L., Ravcheev, D. A., Bauer, E., Noronha, A., ... & Fleming, R. M. (2017). Generation of genome-scale metabolic reconstructions for 773 members of the human gut microbiota. Nature biotechnology, 35(1), 81.
cpdAGORA470	MGlcn2[e]	mucin-type O-glycan No 2	AGORA	NO	NO	Magnúsdóttir, S., Heinken, A., Kutt, L., Ravcheev, D. A., Bauer, E., Noronha, A., ... & Fleming, R. M. (2017). Generation of genome-scale metabolic reconstructions for 773 members of the human gut microbiota. Nature biotechnology, 35(1), 81.
cpdAGORA471	MGlcn2_rl[e]	released mucin-type O-glycan No 2	AGORA	NO	NO	Magnúsdóttir, S., Heinken, A., Kutt, L., Ravcheev, D. A., Bauer, E., Noronha, A., ... & Fleming, R. M. (2017). Generation of genome-scale metabolic reconstructions for 773 members of the human gut microbiota. Nature biotechnology, 35(1), 81.
cpdAGORA472	MGlcn30[e]	mucin-type O-glycan No 30	AGORA	NO	NO	Magnúsdóttir, S., Heinken, A., Kutt, L., Ravcheev, D. A., Bauer, E., Noronha, A., ... & Fleming, R. M. (2017). Generation of genome-scale metabolic reconstructions for 773 members of the human gut microbiota. Nature biotechnology, 35(1), 81.
cpdAGORA473	MGlcn30_rl[e]	released mucin-type O-glycan No 30	AGORA	NO	NO	Magnúsdóttir, S., Heinken, A., Kutt, L., Ravcheev, D. A., Bauer, E., Noronha, A., ... & Fleming, R. M. (2017). Generation of genome-scale metabolic reconstructions for 773 members of the human gut microbiota. Nature biotechnology, 35(1), 81.
cpdAGORA474	MGlcn31[e]	mucin-type O-glycan No 31	AGORA	NO	NO	Magnúsdóttir, S., Heinken, A., Kutt, L., Ravcheev, D. A., Bauer, E., Noronha, A., ... & Fleming, R. M. (2017). Generation of genome-scale metabolic reconstructions for 773 members of the human gut microbiota. Nature biotechnology, 35(1), 81.
cpdAGORA475	MGlcn31_rl[e]	released mucin-type O-glycan No 31	AGORA	NO	NO	Magnúsdóttir, S., Heinken, A., Kutt, L., Ravcheev, D. A., Bauer, E., Noronha, A., ... & Fleming, R. M. (2017). Generation of genome-scale metabolic reconstructions for 773 members of the human gut microbiota. Nature biotechnology, 35(1), 81.
cpdAGORA476	MGlcn32[e]	mucin-type O-glycan No 32	AGORA	NO	NO	Magnúsdóttir, S., Heinken, A., Kutt, L., Ravcheev, D. A., Bauer, E., Noronha, A., ... & Fleming, R. M. (2017). Generation of genome-scale metabolic reconstructions for 773 members of the human gut microbiota. Nature biotechnology, 35(1), 81.
cpdAGORA477	MGlcn32_rl[e]	released mucin-type O-glycan No 32	AGORA	NO	NO	Magnúsdóttir, S., Heinken, A., Kutt, L., Ravcheev, D. A., Bauer, E., Noronha, A., ... & Fleming, R. M. (2017). Generation of genome-scale metabolic reconstructions for 773 members of the human gut microbiota. Nature biotechnology, 35(1), 81.
cpdAGORA478	MGlcn33[e]	mucin-type O-glycan No 33	AGORA	NO	NO	Magnúsdóttir, S., Heinken, A., Kutt, L., Ravcheev, D. A., Bauer, E., Noronha, A., ... & Fleming, R. M. (2017). Generation of genome-scale metabolic reconstructions for 773 members of the human gut microbiota. Nature biotechnology, 35(1), 81.
cpdAGORA479	MGlcn33_rl[e]	released mucin-type O-glycan No 33	AGORA	NO	NO	Magnúsdóttir, S., Heinken, A., Kutt, L., Ravcheev, D. A., Bauer, E., Noronha, A., ... & Fleming, R. M. (2017). Generation of genome-scale metabolic reconstructions for 773 members of the human gut microbiota. Nature biotechnology, 35(1), 81.
cpdAGORA480	MGlcn34[e]	mucin-type O-glycan No 34	AGORA	NO	NO	Magnúsdóttir, S., Heinken, A., Kutt, L., Ravcheev, D. A., Bauer, E., Noronha, A., ... & Fleming, R. M. (2017). Generation of genome-scale metabolic reconstructions for 773 members of the human gut microbiota. Nature biotechnology, 35(1), 81.
cpdAGORA481	MGlcn34_rl[e]	released mucin-type O-glycan No 34	AGORA	NO	NO	Magnúsdóttir, S., Heinken, A., Kutt, L., Ravcheev, D. A., Bauer, E., Noronha, A., ... & Fleming, R. M. (2017). Generation of genome-scale metabolic reconstructions for 773 members of the human gut microbiota. Nature biotechnology, 35(1), 81.
cpdAGORA482	MGlcn35[e]	mucin-type O-glycan No 35	AGORA	NO	NO	Magnúsdóttir, S., Heinken, A., Kutt, L., Ravcheev, D. A., Bauer, E., Noronha, A., ... & Fleming, R. M. (2017). Generation of genome-scale metabolic reconstructions for 773 members of the human gut microbiota. Nature biotechnology, 35(1), 81.
cpdAGORA483	MGlcn35_rl[e]	released mucin-type O-glycan No 35	AGORA	NO	NO	Magnúsdóttir, S., Heinken, A., Kutt, L., Ravcheev, D. A., Bauer, E., Noronha, A., ... & Fleming, R. M. (2017). Generation of genome-scale metabolic reconstructions for 773 members of the human gut microbiota. Nature biotechnology, 35(1), 81.
cpdAGORA484	MGlcn36[e]	mucin-type O-glycan No 36	AGORA	NO	NO	Magnúsdóttir, S., Heinken, A., Kutt, L., Ravcheev, D. A., Bauer, E., Noronha, A., ... & Fleming, R. M. (2017). Generation of genome-scale metabolic reconstructions for 773 members of the human gut microbiota. Nature biotechnology, 35(1), 81.
cpdAGORA485	MGlcn36_rl[e]	released mucin-type O-glycan No 36	AGORA	NO	NO	Magnúsdóttir, S., Heinken, A., Kutt, L., Ravcheev, D. A., Bauer, E., Noronha, A., ... & Fleming, R. M. (2017). Generation of genome-scale metabolic reconstructions for 773 members of the human gut microbiota. Nature biotechnology, 35(1), 81.
cpdAGORA486	MGlcn37[e]	mucin-type O-glycan No 37	AGORA	NO	NO	Magnúsdóttir, S., Heinken, A., Kutt, L., Ravcheev, D. A., Bauer, E., Noronha, A., ... & Fleming, R. M. (2017). Generation of genome-scale metabolic reconstructions for 773 members of the human gut microbiota. Nature biotechnology, 35(1), 81.
cpdAGORA487	MGlcn37_rl[e]	released mucin-type O-glycan No 37	AGORA	NO	NO	Magnúsdóttir, S., Heinken, A., Kutt, L., Ravcheev, D. A., Bauer, E., Noronha, A., ... & Fleming, R. M. (2017). Generation of genome-scale metabolic reconstructions for 773 members of the human gut microbiota. Nature biotechnology, 35(1), 81.
cpdAGORA488	MGlcn38[e]	mucin-type O-glycan No 38	AGORA	NO	NO	Magnúsdóttir, S., Heinken, A., Kutt, L., Ravcheev, D. A., Bauer, E., Noronha, A., ... & Fleming, R. M. (2017). Generation of genome-scale metabolic reconstructions for 773 members of the human gut microbiota. Nature biotechnology, 35(1), 81.
cpdAGORA489	MGlcn38_rl[e]	released mucin-type O-glycan No 38	AGORA	NO	NO	Magnúsdóttir, S., Heinken, A., Kutt, L., Ravcheev, D. A., Bauer, E., Noronha, A., ... & Fleming, R. M. (2017). Generation of genome-scale metabolic reconstructions for 773 members of the human gut microbiota. Nature biotechnology, 35(1), 81.
cpdAGORA490	MGlcn39[e]	mucin-type O-glycan No 39	AGORA	NO	NO	Magnúsdóttir, S., Heinken, A., Kutt, L., Ravcheev, D. A., Bauer, E., Noronha, A., ... & Fleming, R. M. (2017). Generation of genome-scale metabolic reconstructions for 773 members of the human gut microbiota. Nature biotechnology, 35(1), 81.
cpdAGORA491	MGlcn39_rl[e]	released mucin-type O-glycan No 39	AGORA	NO	NO	Magnúsdóttir, S., Heinken, A., Kutt, L., Ravcheev, D. A., Bauer, E., Noronha, A., ... & Fleming, R. M. (2017). Generation of genome-scale metabolic reconstructions for 773 members of the human gut microbiota. Nature biotechnology, 35(1), 81.
cpdAGORA492	MGlcn3[e]	mucin-type O-glycan No 3	AGORA	NO	NO	Magnúsdóttir, S., Heinken, A., Kutt, L., Ravcheev, D. A., Bauer, E., Noronha, A., ... & Fleming, R. M. (2017). Generation of genome-scale metabolic reconstructions for 773 members of the human gut microbiota. Nature biotechnology, 35(1), 81.
cpdAGORA493	MGlcn3_rl[e]	released mucin-type O-glycan No 3	AGORA	NO	NO	Magnúsdóttir, S., Heinken, A., Kutt, L., Ravcheev, D. A., Bauer, E., Noronha, A., ... & Fleming, R. M. (2017). Generation of genome-scale metabolic reconstructions for 773 members of the human gut microbiota. Nature biotechnology, 35(1), 81.
cpdAGORA494	MGlcn40[e]	mucin-type O-glycan No 40	AGORA	NO	NO	Magnúsdóttir, S., Heinken, A., Kutt, L., Ravcheev, D. A., Bauer, E., Noronha, A., ... & Fleming, R. M. (2017). Generation of genome-scale metabolic reconstructions for 773 members of the human gut microbiota. Nature biotechnology, 35(1), 81.
cpdAGORA495	MGlcn40_rl[e]	released mucin-type O-glycan No 40	AGORA	NO	NO	Magnúsdóttir, S., Heinken, A., Kutt, L., Ravcheev, D. A., Bauer, E., Noronha, A., ... & Fleming, R. M. (2017). Generation of genome-scale metabolic reconstructions for 773 members of the human gut microbiota. Nature biotechnology, 35(1), 81.
cpdAGORA496	MGlcn41[e]	mucin-type O-glycan No 41	AGORA	NO	NO	Magnúsdóttir, S., Heinken, A., Kutt, L., Ravcheev, D. A., Bauer, E., Noronha, A., ... & Fleming, R. M. (2017). Generation of genome-scale metabolic reconstructions for 773 members of the human gut microbiota. Nature biotechnology, 35(1), 81.
cpdAGORA497	MGlcn41_rl[e]	released mucin-type O-glycan No 41	AGORA	NO	NO	Magnúsdóttir, S., Heinken, A., Kutt, L., Ravcheev, D. A., Bauer, E., Noronha, A., ... & Fleming, R. M. (2017). Generation of genome-scale metabolic reconstructions for 773 members of the human gut microbiota. Nature biotechnology, 35(1), 81.
cpdAGORA498	MGlcn42[e]	mucin-type O-glycan No 42	AGORA	NO	NO	Magnúsdóttir, S., Heinken, A., Kutt, L., Ravcheev, D. A., Bauer, E., Noronha, A., ... & Fleming, R. M. (2017). Generation of genome-scale metabolic reconstructions for 773 members of the human gut microbiota. Nature biotechnology, 35(1), 81.
cpdAGORA499	MGlcn42_rl[e]	released mucin-type O-glycan No 42	AGORA	NO	NO	Magnúsdóttir, S., Heinken, A., Kutt, L., Ravcheev, D. A., Bauer, E., Noronha, A., ... & Fleming, R. M. (2017). Generation of genome-scale metabolic reconstructions for 773 members of the human gut microbiota. Nature biotechnology, 35(1), 81.
cpdAGORA500	MGlcn45[e]	mucin-type O-glycan No 45	AGORA	NO	NO	Magnúsdóttir, S., Heinken, A., Kutt, L., Ravcheev, D. A., Bauer, E., Noronha, A., ... & Fleming, R. M. (2017). Generation of genome-scale metabolic reconstructions for 773 members of the human gut microbiota. Nature biotechnology, 35(1), 81.
cpdAGORA501	MGlcn45_rl[e]	released mucin-type O-glycan No 45	AGORA	NO	NO	Magnúsdóttir, S., Heinken, A., Kutt, L., Ravcheev, D. A., Bauer, E., Noronha, A., ... & Fleming, R. M. (2017). Generation of genome-scale metabolic reconstructions for 773 members of the human gut microbiota. Nature biotechnology, 35(1), 81.
cpdAGORA502	MGlcn46[e]	mucin-type O-glycan No 46	AGORA	NO	NO	Magnúsdóttir, S., Heinken, A., Kutt, L., Ravcheev, D. A., Bauer, E., Noronha, A., ... & Fleming, R. M. (2017). Generation of genome-scale metabolic reconstructions for 773 members of the human gut microbiota. Nature biotechnology, 35(1), 81.
cpdAGORA503	MGlcn46_rl[e]	released mucin-type O-glycan No 46	AGORA	NO	NO	Magnúsdóttir, S., Heinken, A., Kutt, L., Ravcheev, D. A., Bauer, E., Noronha, A., ... & Fleming, R. M. (2017). Generation of genome-scale metabolic reconstructions for 773 members of the human gut microbiota. Nature biotechnology, 35(1), 81.
cpdAGORA504	MGlcn47[e]	mucin-type O-glycan No 47	AGORA	NO	NO	Magnúsdóttir, S., Heinken, A., Kutt, L., Ravcheev, D. A., Bauer, E., Noronha, A., ... & Fleming, R. M. (2017). Generation of genome-scale metabolic reconstructions for 773 members of the human gut microbiota. Nature biotechnology, 35(1), 81.
cpdAGORA505	MGlcn47_rl[e]	released mucin-type O-glycan No 47	AGORA	NO	NO	Magnúsdóttir, S., Heinken, A., Kutt, L., Ravcheev, D. A., Bauer, E., Noronha, A., ... & Fleming, R. M. (2017). Generation of genome-scale metabolic reconstructions for 773 members of the human gut microbiota. Nature biotechnology, 35(1), 81.
cpdAGORA506	MGlcn48[e]	mucin-type O-glycan No 48	AGORA	NO	NO	Magnúsdóttir, S., Heinken, A., Kutt, L., Ravcheev, D. A., Bauer, E., Noronha, A., ... & Fleming, R. M. (2017). Generation of genome-scale metabolic reconstructions for 773 members of the human gut microbiota. Nature biotechnology, 35(1), 81.
cpdAGORA507	MGlcn48_rl[e]	released mucin-type O-glycan No 48	AGORA	NO	NO	Magnúsdóttir, S., Heinken, A., Kutt, L., Ravcheev, D. A., Bauer, E., Noronha, A., ... & Fleming, R. M. (2017). Generation of genome-scale metabolic reconstructions for 773 members of the human gut microbiota. Nature biotechnology, 35(1), 81.
cpdAGORA508	MGlcn4[e]	mucin-type O-glycan No 4	AGORA	NO	NO	Magnúsdóttir, S., Heinken, A., Kutt, L., Ravcheev, D. A., Bauer, E., Noronha, A., ... & Fleming, R. M. (2017). Generation of genome-scale metabolic reconstructions for 773 members of the human gut microbiota. Nature biotechnology, 35(1), 81.
cpdAGORA509	MGlcn4_rl[e]	released mucin-type O-glycan No 4	AGORA	NO	NO	Magnúsdóttir, S., Heinken, A., Kutt, L., Ravcheev, D. A., Bauer, E., Noronha, A., ... & Fleming, R. M. (2017). Generation of genome-scale metabolic reconstructions for 773 members of the human gut microbiota. Nature biotechnology, 35(1), 81.
cpdAGORA510	MGlcn50[e]	mucin-type O-glycan No 50	AGORA	NO	NO	Magnúsdóttir, S., Heinken, A., Kutt, L., Ravcheev, D. A., Bauer, E., Noronha, A., ... & Fleming, R. M. (2017). Generation of genome-scale metabolic reconstructions for 773 members of the human gut microbiota. Nature biotechnology, 35(1), 81.
cpdAGORA511	MGlcn50_rl[e]	released mucin-type O-glycan No 50	AGORA	NO	NO	Magnúsdóttir, S., Heinken, A., Kutt, L., Ravcheev, D. A., Bauer, E., Noronha, A., ... & Fleming, R. M. (2017). Generation of genome-scale metabolic reconstructions for 773 members of the human gut microbiota. Nature biotechnology, 35(1), 81.
cpdAGORA512	MGlcn51[e]	mucin-type O-glycan No 51	AGORA	NO	NO	Magnúsdóttir, S., Heinken, A., Kutt, L., Ravcheev, D. A., Bauer, E., Noronha, A., ... & Fleming, R. M. (2017). Generation of genome-scale metabolic reconstructions for 773 members of the human gut microbiota. Nature biotechnology, 35(1), 81.
cpdAGORA513	MGlcn51_rl[e]	released mucin-type O-glycan No 51	AGORA	NO	NO	Magnúsdóttir, S., Heinken, A., Kutt, L., Ravcheev, D. A., Bauer, E., Noronha, A., ... & Fleming, R. M. (2017). Generation of genome-scale metabolic reconstructions for 773 members of the human gut microbiota. Nature biotechnology, 35(1), 81.
cpdAGORA514	MGlcn53[e]	mucin-type O-glycan No 53	AGORA	NO	NO	Magnúsdóttir, S., Heinken, A., Kutt, L., Ravcheev, D. A., Bauer, E., Noronha, A., ... & Fleming, R. M. (2017). Generation of genome-scale metabolic reconstructions for 773 members of the human gut microbiota. Nature biotechnology, 35(1), 81.
cpdAGORA515	MGlcn53_rl[e]	released mucin-type O-glycan No 53	AGORA	NO	NO	Magnúsdóttir, S., Heinken, A., Kutt, L., Ravcheev, D. A., Bauer, E., Noronha, A., ... & Fleming, R. M. (2017). Generation of genome-scale metabolic reconstructions for 773 members of the human gut microbiota. Nature biotechnology, 35(1), 81.
cpdAGORA516	MGlcn54[e]	mucin-type O-glycan No 54	AGORA	NO	NO	Magnúsdóttir, S., Heinken, A., Kutt, L., Ravcheev, D. A., Bauer, E., Noronha, A., ... & Fleming, R. M. (2017). Generation of genome-scale metabolic reconstructions for 773 members of the human gut microbiota. Nature biotechnology, 35(1), 81.
cpdAGORA517	MGlcn54_rl[e]	released mucin-type O-glycan No 54	AGORA	NO	NO	Magnúsdóttir, S., Heinken, A., Kutt, L., Ravcheev, D. A., Bauer, E., Noronha, A., ... & Fleming, R. M. (2017). Generation of genome-scale metabolic reconstructions for 773 members of the human gut microbiota. Nature biotechnology, 35(1), 81.
cpdAGORA518	MGlcn55[e]	mucin-type O-glycan No 55	AGORA	NO	NO	Magnúsdóttir, S., Heinken, A., Kutt, L., Ravcheev, D. A., Bauer, E., Noronha, A., ... & Fleming, R. M. (2017). Generation of genome-scale metabolic reconstructions for 773 members of the human gut microbiota. Nature biotechnology, 35(1), 81.
cpdAGORA519	MGlcn55_rl[e]	released mucin-type O-glycan No 55	AGORA	NO	NO	Magnúsdóttir, S., Heinken, A., Kutt, L., Ravcheev, D. A., Bauer, E., Noronha, A., ... & Fleming, R. M. (2017). Generation of genome-scale metabolic reconstructions for 773 members of the human gut microbiota. Nature biotechnology, 35(1), 81.
cpdAGORA520	MGlcn56[e]	mucin-type O-glycan No 56	AGORA	NO	NO	Magnúsdóttir, S., Heinken, A., Kutt, L., Ravcheev, D. A., Bauer, E., Noronha, A., ... & Fleming, R. M. (2017). Generation of genome-scale metabolic reconstructions for 773 members of the human gut microbiota. Nature biotechnology, 35(1), 81.
cpdAGORA521	MGlcn56_rl[e]	released mucin-type O-glycan No 56	AGORA	NO	NO	Magnúsdóttir, S., Heinken, A., Kutt, L., Ravcheev, D. A., Bauer, E., Noronha, A., ... & Fleming, R. M. (2017). Generation of genome-scale metabolic reconstructions for 773 members of the human gut microbiota. Nature biotechnology, 35(1), 81.
cpdAGORA522	MGlcn57[e]	mucin-type O-glycan No 57	AGORA	NO	NO	Magnúsdóttir, S., Heinken, A., Kutt, L., Ravcheev, D. A., Bauer, E., Noronha, A., ... & Fleming, R. M. (2017). Generation of genome-scale metabolic reconstructions for 773 members of the human gut microbiota. Nature biotechnology, 35(1), 81.
cpdAGORA523	MGlcn57_rl[e]	released mucin-type O-glycan No 57	AGORA	NO	NO	Magnúsdóttir, S., Heinken, A., Kutt, L., Ravcheev, D. A., Bauer, E., Noronha, A., ... & Fleming, R. M. (2017). Generation of genome-scale metabolic reconstructions for 773 members of the human gut microbiota. Nature biotechnology, 35(1), 81.
cpdAGORA524	MGlcn58[e]	mucin-type O-glycan No 58	AGORA	NO	NO	Magnúsdóttir, S., Heinken, A., Kutt, L., Ravcheev, D. A., Bauer, E., Noronha, A., ... & Fleming, R. M. (2017). Generation of genome-scale metabolic reconstructions for 773 members of the human gut microbiota. Nature biotechnology, 35(1), 81.
cpdAGORA525	MGlcn58_rl[e]	released mucin-type O-glycan No 58	AGORA	NO	NO	Magnúsdóttir, S., Heinken, A., Kutt, L., Ravcheev, D. A., Bauer, E., Noronha, A., ... & Fleming, R. M. (2017). Generation of genome-scale metabolic reconstructions for 773 members of the human gut microbiota. Nature biotechnology, 35(1), 81.
cpdAGORA526	MGlcn59[e]	mucin-type O-glycan No 59	AGORA	NO	NO	Magnúsdóttir, S., Heinken, A., Kutt, L., Ravcheev, D. A., Bauer, E., Noronha, A., ... & Fleming, R. M. (2017). Generation of genome-scale metabolic reconstructions for 773 members of the human gut microbiota. Nature biotechnology, 35(1), 81.
cpdAGORA527	MGlcn59_rl[e]	released mucin-type O-glycan No 59	AGORA	NO	NO	Magnúsdóttir, S., Heinken, A., Kutt, L., Ravcheev, D. A., Bauer, E., Noronha, A., ... & Fleming, R. M. (2017). Generation of genome-scale metabolic reconstructions for 773 members of the human gut microbiota. Nature biotechnology, 35(1), 81.
cpdAGORA528	MGlcn5[e]	mucin-type O-glycan No 5	AGORA	NO	NO	Magnúsdóttir, S., Heinken, A., Kutt, L., Ravcheev, D. A., Bauer, E., Noronha, A., ... & Fleming, R. M. (2017). Generation of genome-scale metabolic reconstructions for 773 members of the human gut microbiota. Nature biotechnology, 35(1), 81.
cpdAGORA529	MGlcn5_rl[e]	released mucin-type O-glycan No 5	AGORA	NO	NO	Magnúsdóttir, S., Heinken, A., Kutt, L., Ravcheev, D. A., Bauer, E., Noronha, A., ... & Fleming, R. M. (2017). Generation of genome-scale metabolic reconstructions for 773 members of the human gut microbiota. Nature biotechnology, 35(1), 81.
cpdAGORA530	MGlcn60[e]	mucin-type O-glycan No 60	AGORA	NO	NO	Magnúsdóttir, S., Heinken, A., Kutt, L., Ravcheev, D. A., Bauer, E., Noronha, A., ... & Fleming, R. M. (2017). Generation of genome-scale metabolic reconstructions for 773 members of the human gut microbiota. Nature biotechnology, 35(1), 81.
cpdAGORA531	MGlcn60_rl[e]	released mucin-type O-glycan No 60	AGORA	NO	NO	Magnúsdóttir, S., Heinken, A., Kutt, L., Ravcheev, D. A., Bauer, E., Noronha, A., ... & Fleming, R. M. (2017). Generation of genome-scale metabolic reconstructions for 773 members of the human gut microbiota. Nature biotechnology, 35(1), 81.
cpdAGORA532	MGlcn61[e]	mucin-type O-glycan No 61	AGORA	NO	NO	Magnúsdóttir, S., Heinken, A., Kutt, L., Ravcheev, D. A., Bauer, E., Noronha, A., ... & Fleming, R. M. (2017). Generation of genome-scale metabolic reconstructions for 773 members of the human gut microbiota. Nature biotechnology, 35(1), 81.
cpdAGORA533	MGlcn61_rl[e]	released mucin-type O-glycan No 61	AGORA	NO	NO	Magnúsdóttir, S., Heinken, A., Kutt, L., Ravcheev, D. A., Bauer, E., Noronha, A., ... & Fleming, R. M. (2017). Generation of genome-scale metabolic reconstructions for 773 members of the human gut microbiota. Nature biotechnology, 35(1), 81.
cpdAGORA534	MGlcn62[e]	mucin-type O-glycan No 62	AGORA	NO	NO	Magnúsdóttir, S., Heinken, A., Kutt, L., Ravcheev, D. A., Bauer, E., Noronha, A., ... & Fleming, R. M. (2017). Generation of genome-scale metabolic reconstructions for 773 members of the human gut microbiota. Nature biotechnology, 35(1), 81.
cpdAGORA535	MGlcn62_rl[e]	released mucin-type O-glycan No 62	AGORA	NO	NO	Magnúsdóttir, S., Heinken, A., Kutt, L., Ravcheev, D. A., Bauer, E., Noronha, A., ... & Fleming, R. M. (2017). Generation of genome-scale metabolic reconstructions for 773 members of the human gut microbiota. Nature biotechnology, 35(1), 81.
cpdAGORA536	MGlcn63[e]	mucin-type O-glycan No 63	AGORA	NO	NO	Magnúsdóttir, S., Heinken, A., Kutt, L., Ravcheev, D. A., Bauer, E., Noronha, A., ... & Fleming, R. M. (2017). Generation of genome-scale metabolic reconstructions for 773 members of the human gut microbiota. Nature biotechnology, 35(1), 81.
cpdAGORA537	MGlcn63_rl[e]	released mucin-type O-glycan No 63	AGORA	NO	NO	Magnúsdóttir, S., Heinken, A., Kutt, L., Ravcheev, D. A., Bauer, E., Noronha, A., ... & Fleming, R. M. (2017). Generation of genome-scale metabolic reconstructions for 773 members of the human gut microbiota. Nature biotechnology, 35(1), 81.
cpdAGORA538	MGlcn64[e]	mucin-type O-glycan No 64	AGORA	NO	NO	Magnúsdóttir, S., Heinken, A., Kutt, L., Ravcheev, D. A., Bauer, E., Noronha, A., ... & Fleming, R. M. (2017). Generation of genome-scale metabolic reconstructions for 773 members of the human gut microbiota. Nature biotechnology, 35(1), 81.
cpdAGORA539	MGlcn64_rl[e]	released mucin-type O-glycan No 64	AGORA	NO	NO	Magnúsdóttir, S., Heinken, A., Kutt, L., Ravcheev, D. A., Bauer, E., Noronha, A., ... & Fleming, R. M. (2017). Generation of genome-scale metabolic reconstructions for 773 members of the human gut microbiota. Nature biotechnology, 35(1), 81.
cpdAGORA540	MGlcn65[e]	mucin-type O-glycan No 65	AGORA	NO	NO	Magnúsdóttir, S., Heinken, A., Kutt, L., Ravcheev, D. A., Bauer, E., Noronha, A., ... & Fleming, R. M. (2017). Generation of genome-scale metabolic reconstructions for 773 members of the human gut microbiota. Nature biotechnology, 35(1), 81.
cpdAGORA541	MGlcn65_rl[e]	released mucin-type O-glycan No 65	AGORA	NO	NO	Magnúsdóttir, S., Heinken, A., Kutt, L., Ravcheev, D. A., Bauer, E., Noronha, A., ... & Fleming, R. M. (2017). Generation of genome-scale metabolic reconstructions for 773 members of the human gut microbiota. Nature biotechnology, 35(1), 81.
cpdAGORA542	MGlcn66[e]	mucin-type O-glycan No 66	AGORA	NO	NO	Magnúsdóttir, S., Heinken, A., Kutt, L., Ravcheev, D. A., Bauer, E., Noronha, A., ... & Fleming, R. M. (2017). Generation of genome-scale metabolic reconstructions for 773 members of the human gut microbiota. Nature biotechnology, 35(1), 81.
cpdAGORA543	MGlcn66_rl[e]	released mucin-type O-glycan No 66	AGORA	NO	NO	Magnúsdóttir, S., Heinken, A., Kutt, L., Ravcheev, D. A., Bauer, E., Noronha, A., ... & Fleming, R. M. (2017). Generation of genome-scale metabolic reconstructions for 773 members of the human gut microbiota. Nature biotechnology, 35(1), 81.
cpdAGORA544	MGlcn67[e]	mucin-type O-glycan No 67	AGORA	NO	NO	Magnúsdóttir, S., Heinken, A., Kutt, L., Ravcheev, D. A., Bauer, E., Noronha, A., ... & Fleming, R. M. (2017). Generation of genome-scale metabolic reconstructions for 773 members of the human gut microbiota. Nature biotechnology, 35(1), 81.
cpdAGORA545	MGlcn67_rl[e]	released mucin-type O-glycan No 67	AGORA	NO	NO	Magnúsdóttir, S., Heinken, A., Kutt, L., Ravcheev, D. A., Bauer, E., Noronha, A., ... & Fleming, R. M. (2017). Generation of genome-scale metabolic reconstructions for 773 members of the human gut microbiota. Nature biotechnology, 35(1), 81.
cpdAGORA546	MGlcn68[e]	mucin-type O-glycan No 68	AGORA	NO	NO	Magnúsdóttir, S., Heinken, A., Kutt, L., Ravcheev, D. A., Bauer, E., Noronha, A., ... & Fleming, R. M. (2017). Generation of genome-scale metabolic reconstructions for 773 members of the human gut microbiota. Nature biotechnology, 35(1), 81.
cpdAGORA547	MGlcn68_rl[e]	released mucin-type O-glycan No 68	AGORA	NO	NO	Magnúsdóttir, S., Heinken, A., Kutt, L., Ravcheev, D. A., Bauer, E., Noronha, A., ... & Fleming, R. M. (2017). Generation of genome-scale metabolic reconstructions for 773 members of the human gut microbiota. Nature biotechnology, 35(1), 81.
cpdAGORA548	MGlcn69[e]	mucin-type O-glycan No 69	AGORA	NO	NO	Magnúsdóttir, S., Heinken, A., Kutt, L., Ravcheev, D. A., Bauer, E., Noronha, A., ... & Fleming, R. M. (2017). Generation of genome-scale metabolic reconstructions for 773 members of the human gut microbiota. Nature biotechnology, 35(1), 81.
cpdAGORA549	MGlcn69_rl[e]	released mucin-type O-glycan No 69	AGORA	NO	NO	Magnúsdóttir, S., Heinken, A., Kutt, L., Ravcheev, D. A., Bauer, E., Noronha, A., ... & Fleming, R. M. (2017). Generation of genome-scale metabolic reconstructions for 773 members of the human gut microbiota. Nature biotechnology, 35(1), 81.
cpdAGORA550	MGlcn6[e]	mucin-type O-glycan No 6	AGORA	NO	NO	Magnúsdóttir, S., Heinken, A., Kutt, L., Ravcheev, D. A., Bauer, E., Noronha, A., ... & Fleming, R. M. (2017). Generation of genome-scale metabolic reconstructions for 773 members of the human gut microbiota. Nature biotechnology, 35(1), 81.
cpdAGORA551	MGlcn6_rl[e]	released mucin-type O-glycan No 6	AGORA	NO	NO	Magnúsdóttir, S., Heinken, A., Kutt, L., Ravcheev, D. A., Bauer, E., Noronha, A., ... & Fleming, R. M. (2017). Generation of genome-scale metabolic reconstructions for 773 members of the human gut microbiota. Nature biotechnology, 35(1), 81.
cpdAGORA552	MGlcn70[e]	mucin-type O-glycan No 70	AGORA	NO	NO	Magnúsdóttir, S., Heinken, A., Kutt, L., Ravcheev, D. A., Bauer, E., Noronha, A., ... & Fleming, R. M. (2017). Generation of genome-scale metabolic reconstructions for 773 members of the human gut microbiota. Nature biotechnology, 35(1), 81.
cpdAGORA553	MGlcn70_rl[e]	released mucin-type O-glycan No 70	AGORA	NO	NO	Magnúsdóttir, S., Heinken, A., Kutt, L., Ravcheev, D. A., Bauer, E., Noronha, A., ... & Fleming, R. M. (2017). Generation of genome-scale metabolic reconstructions for 773 members of the human gut microbiota. Nature biotechnology, 35(1), 81.
cpdAGORA554	MGlcn71[e]	mucin-type O-glycan No 71	AGORA	NO	NO	Magnúsdóttir, S., Heinken, A., Kutt, L., Ravcheev, D. A., Bauer, E., Noronha, A., ... & Fleming, R. M. (2017). Generation of genome-scale metabolic reconstructions for 773 members of the human gut microbiota. Nature biotechnology, 35(1), 81.
cpdAGORA555	MGlcn71_rl[e]	released mucin-type O-glycan No 71	AGORA	NO	NO	Magnúsdóttir, S., Heinken, A., Kutt, L., Ravcheev, D. A., Bauer, E., Noronha, A., ... & Fleming, R. M. (2017). Generation of genome-scale metabolic reconstructions for 773 members of the human gut microbiota. Nature biotechnology, 35(1), 81.
cpdAGORA556	MGlcn72[e]	mucin-type O-glycan No 72	AGORA	NO	NO	Magnúsdóttir, S., Heinken, A., Kutt, L., Ravcheev, D. A., Bauer, E., Noronha, A., ... & Fleming, R. M. (2017). Generation of genome-scale metabolic reconstructions for 773 members of the human gut microbiota. Nature biotechnology, 35(1), 81.
cpdAGORA557	MGlcn72_rl[e]	released mucin-type O-glycan No 72	AGORA	NO	NO	Magnúsdóttir, S., Heinken, A., Kutt, L., Ravcheev, D. A., Bauer, E., Noronha, A., ... & Fleming, R. M. (2017). Generation of genome-scale metabolic reconstructions for 773 members of the human gut microbiota. Nature biotechnology, 35(1), 81.
cpdAGORA558	MGlcn73[e]	mucin-type O-glycan No 73	AGORA	NO	NO	Magnúsdóttir, S., Heinken, A., Kutt, L., Ravcheev, D. A., Bauer, E., Noronha, A., ... & Fleming, R. M. (2017). Generation of genome-scale metabolic reconstructions for 773 members of the human gut microbiota. Nature biotechnology, 35(1), 81.
cpdAGORA559	MGlcn73_rl[e]	released mucin-type O-glycan No 73	AGORA	NO	NO	Magnúsdóttir, S., Heinken, A., Kutt, L., Ravcheev, D. A., Bauer, E., Noronha, A., ... & Fleming, R. M. (2017). Generation of genome-scale metabolic reconstructions for 773 members of the human gut microbiota. Nature biotechnology, 35(1), 81.
cpdAGORA560	MGlcn74[e]	mucin-type O-glycan No 74	AGORA	NO	NO	Magnúsdóttir, S., Heinken, A., Kutt, L., Ravcheev, D. A., Bauer, E., Noronha, A., ... & Fleming, R. M. (2017). Generation of genome-scale metabolic reconstructions for 773 members of the human gut microbiota. Nature biotechnology, 35(1), 81.
cpdAGORA561	MGlcn74_rl[e]	released mucin-type O-glycan No 74	AGORA	NO	NO	Magnúsdóttir, S., Heinken, A., Kutt, L., Ravcheev, D. A., Bauer, E., Noronha, A., ... & Fleming, R. M. (2017). Generation of genome-scale metabolic reconstructions for 773 members of the human gut microbiota. Nature biotechnology, 35(1), 81.
cpdAGORA562	MGlcn75[e]	mucin-type O-glycan No 75	AGORA	NO	NO	Magnúsdóttir, S., Heinken, A., Kutt, L., Ravcheev, D. A., Bauer, E., Noronha, A., ... & Fleming, R. M. (2017). Generation of genome-scale metabolic reconstructions for 773 members of the human gut microbiota. Nature biotechnology, 35(1), 81.
cpdAGORA563	MGlcn75_rl[e]	released mucin-type O-glycan No 75	AGORA	NO	NO	Magnúsdóttir, S., Heinken, A., Kutt, L., Ravcheev, D. A., Bauer, E., Noronha, A., ... & Fleming, R. M. (2017). Generation of genome-scale metabolic reconstructions for 773 members of the human gut microbiota. Nature biotechnology, 35(1), 81.
cpdAGORA564	MGlcn76[e]	mucin-type O-glycan No 76	AGORA	NO	NO	Magnúsdóttir, S., Heinken, A., Kutt, L., Ravcheev, D. A., Bauer, E., Noronha, A., ... & Fleming, R. M. (2017). Generation of genome-scale metabolic reconstructions for 773 members of the human gut microbiota. Nature biotechnology, 35(1), 81.
cpdAGORA565	MGlcn76_rl[e]	released mucin-type O-glycan No 76	AGORA	NO	NO	Magnúsdóttir, S., Heinken, A., Kutt, L., Ravcheev, D. A., Bauer, E., Noronha, A., ... & Fleming, R. M. (2017). Generation of genome-scale metabolic reconstructions for 773 members of the human gut microbiota. Nature biotechnology, 35(1), 81.
cpdAGORA566	MGlcn77[e]	mucin-type O-glycan No 77	AGORA	NO	NO	Magnúsdóttir, S., Heinken, A., Kutt, L., Ravcheev, D. A., Bauer, E., Noronha, A., ... & Fleming, R. M. (2017). Generation of genome-scale metabolic reconstructions for 773 members of the human gut microbiota. Nature biotechnology, 35(1), 81.
cpdAGORA567	MGlcn77_rl[e]	released mucin-type O-glycan No 77	AGORA	NO	NO	Magnúsdóttir, S., Heinken, A., Kutt, L., Ravcheev, D. A., Bauer, E., Noronha, A., ... & Fleming, R. M. (2017). Generation of genome-scale metabolic reconstructions for 773 members of the human gut microbiota. Nature biotechnology, 35(1), 81.
cpdAGORA568	MGlcn78[e]	mucin-type O-glycan No 78	AGORA	NO	NO	Magnúsdóttir, S., Heinken, A., Kutt, L., Ravcheev, D. A., Bauer, E., Noronha, A., ... & Fleming, R. M. (2017). Generation of genome-scale metabolic reconstructions for 773 members of the human gut microbiota. Nature biotechnology, 35(1), 81.
cpdAGORA569	MGlcn78_rl[e]	released mucin-type O-glycan No 78	AGORA	NO	NO	Magnúsdóttir, S., Heinken, A., Kutt, L., Ravcheev, D. A., Bauer, E., Noronha, A., ... & Fleming, R. M. (2017). Generation of genome-scale metabolic reconstructions for 773 members of the human gut microbiota. Nature biotechnology, 35(1), 81.
cpdAGORA570	MGlcn79[e]	mucin-type O-glycan No 79	AGORA	NO	NO	Magnúsdóttir, S., Heinken, A., Kutt, L., Ravcheev, D. A., Bauer, E., Noronha, A., ... & Fleming, R. M. (2017). Generation of genome-scale metabolic reconstructions for 773 members of the human gut microbiota. Nature biotechnology, 35(1), 81.
cpdAGORA571	MGlcn79_rl[e]	released mucin-type O-glycan No 79	AGORA	NO	NO	Magnúsdóttir, S., Heinken, A., Kutt, L., Ravcheev, D. A., Bauer, E., Noronha, A., ... & Fleming, R. M. (2017). Generation of genome-scale metabolic reconstructions for 773 members of the human gut microbiota. Nature biotechnology, 35(1), 81.
cpdAGORA572	MGlcn7[e]	mucin-type O-glycan No 7	AGORA	NO	NO	Magnúsdóttir, S., Heinken, A., Kutt, L., Ravcheev, D. A., Bauer, E., Noronha, A., ... & Fleming, R. M. (2017). Generation of genome-scale metabolic reconstructions for 773 members of the human gut microbiota. Nature biotechnology, 35(1), 81.
cpdAGORA573	MGlcn7_rl[e]	released mucin-type O-glycan No 7	AGORA	NO	NO	Magnúsdóttir, S., Heinken, A., Kutt, L., Ravcheev, D. A., Bauer, E., Noronha, A., ... & Fleming, R. M. (2017). Generation of genome-scale metabolic reconstructions for 773 members of the human gut microbiota. Nature biotechnology, 35(1), 81.
cpdAGORA574	MGlcn80[e]	mucin-type O-glycan No 80	AGORA	NO	NO	Magnúsdóttir, S., Heinken, A., Kutt, L., Ravcheev, D. A., Bauer, E., Noronha, A., ... & Fleming, R. M. (2017). Generation of genome-scale metabolic reconstructions for 773 members of the human gut microbiota. Nature biotechnology, 35(1), 81.
cpdAGORA575	MGlcn80_rl[e]	released mucin-type O-glycan No 80	AGORA	NO	NO	Magnúsdóttir, S., Heinken, A., Kutt, L., Ravcheev, D. A., Bauer, E., Noronha, A., ... & Fleming, R. M. (2017). Generation of genome-scale metabolic reconstructions for 773 members of the human gut microbiota. Nature biotechnology, 35(1), 81.
cpdAGORA576	MGlcn81[e]	mucin-type O-glycan No 81	AGORA	NO	NO	Magnúsdóttir, S., Heinken, A., Kutt, L., Ravcheev, D. A., Bauer, E., Noronha, A., ... & Fleming, R. M. (2017). Generation of genome-scale metabolic reconstructions for 773 members of the human gut microbiota. Nature biotechnology, 35(1), 81.
cpdAGORA577	MGlcn81_rl[e]	released mucin-type O-glycan No 81	AGORA	NO	NO	Magnúsdóttir, S., Heinken, A., Kutt, L., Ravcheev, D. A., Bauer, E., Noronha, A., ... & Fleming, R. M. (2017). Generation of genome-scale metabolic reconstructions for 773 members of the human gut microbiota. Nature biotechnology, 35(1), 81.
cpdAGORA578	MGlcn82[e]	mucin-type O-glycan No 82	AGORA	NO	NO	Magnúsdóttir, S., Heinken, A., Kutt, L., Ravcheev, D. A., Bauer, E., Noronha, A., ... & Fleming, R. M. (2017). Generation of genome-scale metabolic reconstructions for 773 members of the human gut microbiota. Nature biotechnology, 35(1), 81.
cpdAGORA579	MGlcn82_rl[e]	released mucin-type O-glycan No 82	AGORA	NO	NO	Magnúsdóttir, S., Heinken, A., Kutt, L., Ravcheev, D. A., Bauer, E., Noronha, A., ... & Fleming, R. M. (2017). Generation of genome-scale metabolic reconstructions for 773 members of the human gut microbiota. Nature biotechnology, 35(1), 81.
cpdAGORA580	MGlcn83[e]	mucin-type O-glycan No 83	AGORA	NO	NO	Magnúsdóttir, S., Heinken, A., Kutt, L., Ravcheev, D. A., Bauer, E., Noronha, A., ... & Fleming, R. M. (2017). Generation of genome-scale metabolic reconstructions for 773 members of the human gut microbiota. Nature biotechnology, 35(1), 81.
cpdAGORA581	MGlcn83_rl[e]	released mucin-type O-glycan No 83	AGORA	NO	NO	Magnúsdóttir, S., Heinken, A., Kutt, L., Ravcheev, D. A., Bauer, E., Noronha, A., ... & Fleming, R. M. (2017). Generation of genome-scale metabolic reconstructions for 773 members of the human gut microbiota. Nature biotechnology, 35(1), 81.
cpdAGORA582	MGlcn84[e]	mucin-type O-glycan No 84	AGORA	NO	NO	Magnúsdóttir, S., Heinken, A., Kutt, L., Ravcheev, D. A., Bauer, E., Noronha, A., ... & Fleming, R. M. (2017). Generation of genome-scale metabolic reconstructions for 773 members of the human gut microbiota. Nature biotechnology, 35(1), 81.
cpdAGORA583	MGlcn84_rl[e]	released mucin-type O-glycan No 84	AGORA	NO	NO	Magnúsdóttir, S., Heinken, A., Kutt, L., Ravcheev, D. A., Bauer, E., Noronha, A., ... & Fleming, R. M. (2017). Generation of genome-scale metabolic reconstructions for 773 members of the human gut microbiota. Nature biotechnology, 35(1), 81.
cpdAGORA584	MGlcn85[e]	mucin-type O-glycan No 85	AGORA	NO	NO	Magnúsdóttir, S., Heinken, A., Kutt, L., Ravcheev, D. A., Bauer, E., Noronha, A., ... & Fleming, R. M. (2017). Generation of genome-scale metabolic reconstructions for 773 members of the human gut microbiota. Nature biotechnology, 35(1), 81.
cpdAGORA585	MGlcn85_rl[e]	released mucin-type O-glycan No 85	AGORA	NO	NO	Magnúsdóttir, S., Heinken, A., Kutt, L., Ravcheev, D. A., Bauer, E., Noronha, A., ... & Fleming, R. M. (2017). Generation of genome-scale metabolic reconstructions for 773 members of the human gut microbiota. Nature biotechnology, 35(1), 81.
cpdAGORA586	MGlcn86[e]	mucin-type O-glycan No 86	AGORA	NO	NO	Magnúsdóttir, S., Heinken, A., Kutt, L., Ravcheev, D. A., Bauer, E., Noronha, A., ... & Fleming, R. M. (2017). Generation of genome-scale metabolic reconstructions for 773 members of the human gut microbiota. Nature biotechnology, 35(1), 81.
cpdAGORA587	MGlcn86_rl[e]	released mucin-type O-glycan No 86	AGORA	NO	NO	Magnúsdóttir, S., Heinken, A., Kutt, L., Ravcheev, D. A., Bauer, E., Noronha, A., ... & Fleming, R. M. (2017). Generation of genome-scale metabolic reconstructions for 773 members of the human gut microbiota. Nature biotechnology, 35(1), 81.
cpdAGORA588	MGlcn87[e]	mucin-type O-glycan No 87	AGORA	NO	NO	Magnúsdóttir, S., Heinken, A., Kutt, L., Ravcheev, D. A., Bauer, E., Noronha, A., ... & Fleming, R. M. (2017). Generation of genome-scale metabolic reconstructions for 773 members of the human gut microbiota. Nature biotechnology, 35(1), 81.
cpdAGORA589	MGlcn87_rl[e]	released mucin-type O-glycan No 87	AGORA	NO	NO	Magnúsdóttir, S., Heinken, A., Kutt, L., Ravcheev, D. A., Bauer, E., Noronha, A., ... & Fleming, R. M. (2017). Generation of genome-scale metabolic reconstructions for 773 members of the human gut microbiota. Nature biotechnology, 35(1), 81.
cpdAGORA590	MGlcn88[e]	mucin-type O-glycan No 88	AGORA	NO	NO	Magnúsdóttir, S., Heinken, A., Kutt, L., Ravcheev, D. A., Bauer, E., Noronha, A., ... & Fleming, R. M. (2017). Generation of genome-scale metabolic reconstructions for 773 members of the human gut microbiota. Nature biotechnology, 35(1), 81.
cpdAGORA591	MGlcn88_rl[e]	released mucin-type O-glycan No 88	AGORA	NO	NO	Magnúsdóttir, S., Heinken, A., Kutt, L., Ravcheev, D. A., Bauer, E., Noronha, A., ... & Fleming, R. M. (2017). Generation of genome-scale metabolic reconstructions for 773 members of the human gut microbiota. Nature biotechnology, 35(1), 81.
cpdAGORA592	MGlcn89[e]	mucin-type O-glycan No 89	AGORA	NO	NO	Magnúsdóttir, S., Heinken, A., Kutt, L., Ravcheev, D. A., Bauer, E., Noronha, A., ... & Fleming, R. M. (2017). Generation of genome-scale metabolic reconstructions for 773 members of the human gut microbiota. Nature biotechnology, 35(1), 81.
cpdAGORA593	MGlcn89_rl[e]	released mucin-type O-glycan No 89	AGORA	NO	NO	Magnúsdóttir, S., Heinken, A., Kutt, L., Ravcheev, D. A., Bauer, E., Noronha, A., ... & Fleming, R. M. (2017). Generation of genome-scale metabolic reconstructions for 773 members of the human gut microbiota. Nature biotechnology, 35(1), 81.
cpdAGORA594	MGlcn8[e]	mucin-type O-glycan No 8	AGORA	NO	NO	Magnúsdóttir, S., Heinken, A., Kutt, L., Ravcheev, D. A., Bauer, E., Noronha, A., ... & Fleming, R. M. (2017). Generation of genome-scale metabolic reconstructions for 773 members of the human gut microbiota. Nature biotechnology, 35(1), 81.
cpdAGORA595	MGlcn8_rl[e]	released mucin-type O-glycan No 8	AGORA	NO	NO	Magnúsdóttir, S., Heinken, A., Kutt, L., Ravcheev, D. A., Bauer, E., Noronha, A., ... & Fleming, R. M. (2017). Generation of genome-scale metabolic reconstructions for 773 members of the human gut microbiota. Nature biotechnology, 35(1), 81.
cpdAGORA596	MGlcn90[e]	mucin-type O-glycan No 90	AGORA	NO	NO	Magnúsdóttir, S., Heinken, A., Kutt, L., Ravcheev, D. A., Bauer, E., Noronha, A., ... & Fleming, R. M. (2017). Generation of genome-scale metabolic reconstructions for 773 members of the human gut microbiota. Nature biotechnology, 35(1), 81.
cpdAGORA597	MGlcn90_rl[e]	released mucin-type O-glycan No 90	AGORA	NO	NO	Magnúsdóttir, S., Heinken, A., Kutt, L., Ravcheev, D. A., Bauer, E., Noronha, A., ... & Fleming, R. M. (2017). Generation of genome-scale metabolic reconstructions for 773 members of the human gut microbiota. Nature biotechnology, 35(1), 81.
cpdAGORA598	MGlcn91[e]	mucin-type O-glycan No 91	AGORA	NO	NO	Magnúsdóttir, S., Heinken, A., Kutt, L., Ravcheev, D. A., Bauer, E., Noronha, A., ... & Fleming, R. M. (2017). Generation of genome-scale metabolic reconstructions for 773 members of the human gut microbiota. Nature biotechnology, 35(1), 81.
cpdAGORA599	MGlcn91_rl[e]	released mucin-type O-glycan No 91	AGORA	NO	NO	Magnúsdóttir, S., Heinken, A., Kutt, L., Ravcheev, D. A., Bauer, E., Noronha, A., ... & Fleming, R. M. (2017). Generation of genome-scale metabolic reconstructions for 773 members of the human gut microbiota. Nature biotechnology, 35(1), 81.
cpdAGORA600	MGlcn92[e]	mucin-type O-glycan No 92	AGORA	NO	NO	Magnúsdóttir, S., Heinken, A., Kutt, L., Ravcheev, D. A., Bauer, E., Noronha, A., ... & Fleming, R. M. (2017). Generation of genome-scale metabolic reconstructions for 773 members of the human gut microbiota. Nature biotechnology, 35(1), 81.
cpdAGORA601	MGlcn92_rl[e]	released mucin-type O-glycan No 92	AGORA	NO	NO	Magnúsdóttir, S., Heinken, A., Kutt, L., Ravcheev, D. A., Bauer, E., Noronha, A., ... & Fleming, R. M. (2017). Generation of genome-scale metabolic reconstructions for 773 members of the human gut microbiota. Nature biotechnology, 35(1), 81.
cpdAGORA602	MGlcn93[e]	mucin-type O-glycan No 93	AGORA	NO	NO	Magnúsdóttir, S., Heinken, A., Kutt, L., Ravcheev, D. A., Bauer, E., Noronha, A., ... & Fleming, R. M. (2017). Generation of genome-scale metabolic reconstructions for 773 members of the human gut microbiota. Nature biotechnology, 35(1), 81.
cpdAGORA603	MGlcn93_rl[e]	released mucin-type O-glycan No 93	AGORA	NO	NO	Magnúsdóttir, S., Heinken, A., Kutt, L., Ravcheev, D. A., Bauer, E., Noronha, A., ... & Fleming, R. M. (2017). Generation of genome-scale metabolic reconstructions for 773 members of the human gut microbiota. Nature biotechnology, 35(1), 81.
cpdAGORA604	MGlcn94[e]	mucin-type O-glycan No 94	AGORA	NO	NO	Magnúsdóttir, S., Heinken, A., Kutt, L., Ravcheev, D. A., Bauer, E., Noronha, A., ... & Fleming, R. M. (2017). Generation of genome-scale metabolic reconstructions for 773 members of the human gut microbiota. Nature biotechnology, 35(1), 81.
cpdAGORA605	MGlcn94_rl[e]	released mucin-type O-glycan No 94	AGORA	NO	NO	Magnúsdóttir, S., Heinken, A., Kutt, L., Ravcheev, D. A., Bauer, E., Noronha, A., ... & Fleming, R. M. (2017). Generation of genome-scale metabolic reconstructions for 773 members of the human gut microbiota. Nature biotechnology, 35(1), 81.
cpdAGORA606	MGlcn95[e]	mucin-type O-glycan No 95	AGORA	NO	NO	Magnúsdóttir, S., Heinken, A., Kutt, L., Ravcheev, D. A., Bauer, E., Noronha, A., ... & Fleming, R. M. (2017). Generation of genome-scale metabolic reconstructions for 773 members of the human gut microbiota. Nature biotechnology, 35(1), 81.
cpdAGORA607	MGlcn95_rl[e]	released mucin-type O-glycan No 95	AGORA	NO	NO	Magnúsdóttir, S., Heinken, A., Kutt, L., Ravcheev, D. A., Bauer, E., Noronha, A., ... & Fleming, R. M. (2017). Generation of genome-scale metabolic reconstructions for 773 members of the human gut microbiota. Nature biotechnology, 35(1), 81.
cpdAGORA608	MGlcn96[e]	mucin-type O-glycan No 96	AGORA	NO	NO	Magnúsdóttir, S., Heinken, A., Kutt, L., Ravcheev, D. A., Bauer, E., Noronha, A., ... & Fleming, R. M. (2017). Generation of genome-scale metabolic reconstructions for 773 members of the human gut microbiota. Nature biotechnology, 35(1), 81.
cpdAGORA609	MGlcn96_rl[e]	released mucin-type O-glycan No 96	AGORA	NO	NO	Magnúsdóttir, S., Heinken, A., Kutt, L., Ravcheev, D. A., Bauer, E., Noronha, A., ... & Fleming, R. M. (2017). Generation of genome-scale metabolic reconstructions for 773 members of the human gut microbiota. Nature biotechnology, 35(1), 81.
cpdAGORA610	MGlcn97[e]	mucin-type O-glycan No 97	AGORA	NO	NO	Magnúsdóttir, S., Heinken, A., Kutt, L., Ravcheev, D. A., Bauer, E., Noronha, A., ... & Fleming, R. M. (2017). Generation of genome-scale metabolic reconstructions for 773 members of the human gut microbiota. Nature biotechnology, 35(1), 81.
cpdAGORA611	MGlcn97_rl[e]	released mucin-type O-glycan No 97	AGORA	NO	NO	Magnúsdóttir, S., Heinken, A., Kutt, L., Ravcheev, D. A., Bauer, E., Noronha, A., ... & Fleming, R. M. (2017). Generation of genome-scale metabolic reconstructions for 773 members of the human gut microbiota. Nature biotechnology, 35(1), 81.
cpdAGORA612	MGlcn98[e]	mucin-type O-glycan No 98	AGORA	NO	NO	Magnúsdóttir, S., Heinken, A., Kutt, L., Ravcheev, D. A., Bauer, E., Noronha, A., ... & Fleming, R. M. (2017). Generation of genome-scale metabolic reconstructions for 773 members of the human gut microbiota. Nature biotechnology, 35(1), 81.
cpdAGORA613	MGlcn98_rl[e]	released mucin-type O-glycan No 98	AGORA	NO	NO	Magnúsdóttir, S., Heinken, A., Kutt, L., Ravcheev, D. A., Bauer, E., Noronha, A., ... & Fleming, R. M. (2017). Generation of genome-scale metabolic reconstructions for 773 members of the human gut microbiota. Nature biotechnology, 35(1), 81.
cpdAGORA614	MGlcn99[e]	mucin-type O-glycan No 99	AGORA	NO	NO	Magnúsdóttir, S., Heinken, A., Kutt, L., Ravcheev, D. A., Bauer, E., Noronha, A., ... & Fleming, R. M. (2017). Generation of genome-scale metabolic reconstructions for 773 members of the human gut microbiota. Nature biotechnology, 35(1), 81.
cpdAGORA615	MGlcn99_rl[e]	released mucin-type O-glycan No 99	AGORA	NO	NO	Magnúsdóttir, S., Heinken, A., Kutt, L., Ravcheev, D. A., Bauer, E., Noronha, A., ... & Fleming, R. M. (2017). Generation of genome-scale metabolic reconstructions for 773 members of the human gut microbiota. Nature biotechnology, 35(1), 81.
cpdAGORA616	MGlcn9[e]	mucin-type O-glycan No 9	AGORA	NO	NO	Magnúsdóttir, S., Heinken, A., Kutt, L., Ravcheev, D. A., Bauer, E., Noronha, A., ... & Fleming, R. M. (2017). Generation of genome-scale metabolic reconstructions for 773 members of the human gut microbiota. Nature biotechnology, 35(1), 81.
cpdAGORA617	MGlcn9_rl[e]	released mucin-type O-glycan No 9	AGORA	NO	NO	Magnúsdóttir, S., Heinken, A., Kutt, L., Ravcheev, D. A., Bauer, E., Noronha, A., ... & Fleming, R. M. (2017). Generation of genome-scale metabolic reconstructions for 773 members of the human gut microbiota. Nature biotechnology, 35(1), 81.
cpd15665	PGP[c]	Peptidoglycan polymer (n subunits)	AGORA	NO	NO	Magnúsdóttir, S., Heinken, A., Kutt, L., Ravcheev, D. A., Bauer, E., Noronha, A., ... & Fleming, R. M. (2017). Generation of genome-scale metabolic reconstructions for 773 members of the human gut microbiota. Nature biotechnology, 35(1), 81.
cpd15666	PGPm1[c]	Peptidoglycan polymer (n-1 subunits)	AGORA	NO	NO	Magnúsdóttir, S., Heinken, A., Kutt, L., Ravcheev, D. A., Bauer, E., Noronha, A., ... & Fleming, R. M. (2017). Generation of genome-scale metabolic reconstructions for 773 members of the human gut microbiota. Nature biotechnology, 35(1), 81.
cpdAGORA620	Ser_Thr[e]	protein-linked serine or threonine residue (O-glycosylation site)	AGORA	NO	NO	Magnúsdóttir, S., Heinken, A., Kutt, L., Ravcheev, D. A., Bauer, E., Noronha, A., ... & Fleming, R. M. (2017). Generation of genome-scale metabolic reconstructions for 773 members of the human gut microbiota. Nature biotechnology, 35(1), 81.
cpdAGORA621	T_antigen[e]	T antigen (core 1)	AGORA	NO	NO	Magnúsdóttir, S., Heinken, A., Kutt, L., Ravcheev, D. A., Bauer, E., Noronha, A., ... & Fleming, R. M. (2017). Generation of genome-scale metabolic reconstructions for 773 members of the human gut microbiota. Nature biotechnology, 35(1), 81.
cpd21520	Tn_antigen[e]	Tn antigen	AGORA	NO	NO	Magnúsdóttir, S., Heinken, A., Kutt, L., Ravcheev, D. A., Bauer, E., Noronha, A., ... & Fleming, R. M. (2017). Generation of genome-scale metabolic reconstructions for 773 members of the human gut microbiota. Nature biotechnology, 35(1), 81.
cpd04122	aacald[c]	Aminoacetaldehyde	AGORA	NO	NO	Magnúsdóttir, S., Heinken, A., Kutt, L., Ravcheev, D. A., Bauer, E., Noronha, A., ... & Fleming, R. M. (2017). Generation of genome-scale metabolic reconstructions for 773 members of the human gut microbiota. Nature biotechnology, 35(1), 81.
cpd00279	aacoa[c]	Acetoacetyl-CoA	AGORA	NO	NO	Magnúsdóttir, S., Heinken, A., Kutt, L., Ravcheev, D. A., Bauer, E., Noronha, A., ... & Fleming, R. M. (2017). Generation of genome-scale metabolic reconstructions for 773 members of the human gut microbiota. Nature biotechnology, 35(1), 81.
cpd01298	aact[c]	ammonioacetone	AGORA	NO	NO	Magnúsdóttir, S., Heinken, A., Kutt, L., Ravcheev, D. A., Bauer, E., Noronha, A., ... & Fleming, R. M. (2017). Generation of genome-scale metabolic reconstructions for 773 members of the human gut microbiota. Nature biotechnology, 35(1), 81.
cpd03583	ab6p3hxl[c]	D-arabino-6-Phospho-hex-3-ulose	AGORA	NO	NO	Magnúsdóttir, S., Heinken, A., Kutt, L., Ravcheev, D. A., Bauer, E., Noronha, A., ... & Fleming, R. M. (2017). Generation of genome-scale metabolic reconstructions for 773 members of the human gut microbiota. Nature biotechnology, 35(1), 81.
cpd11494	acACP[c]	Acetyl-ACP	AGORA	NO	NO	Magnúsdóttir, S., Heinken, A., Kutt, L., Ravcheev, D. A., Bauer, E., Noronha, A., ... & Fleming, R. M. (2017). Generation of genome-scale metabolic reconstructions for 773 members of the human gut microbiota. Nature biotechnology, 35(1), 81.
cpd00029	ac[c]	acetate	AGORA	NO	NO	Magnúsdóttir, S., Heinken, A., Kutt, L., Ravcheev, D. A., Bauer, E., Noronha, A., ... & Fleming, R. M. (2017). Generation of genome-scale metabolic reconstructions for 773 members of the human gut microbiota. Nature biotechnology, 35(1), 81.
cpd00029	ac[e]	acetate	AGORA	NO	NO	Magnúsdóttir, S., Heinken, A., Kutt, L., Ravcheev, D. A., Bauer, E., Noronha, A., ... & Fleming, R. M. (2017). Generation of genome-scale metabolic reconstructions for 773 members of the human gut microbiota. Nature biotechnology, 35(1), 81.
cpd00142	acac[c]	acetoacetate	AGORA	NO	NO	Magnúsdóttir, S., Heinken, A., Kutt, L., Ravcheev, D. A., Bauer, E., Noronha, A., ... & Fleming, R. M. (2017). Generation of genome-scale metabolic reconstructions for 773 members of the human gut microbiota. Nature biotechnology, 35(1), 81.
cpd00071	acald[c]	acetaldehyde	AGORA	NO	NO	Magnúsdóttir, S., Heinken, A., Kutt, L., Ravcheev, D. A., Bauer, E., Noronha, A., ... & Fleming, R. M. (2017). Generation of genome-scale metabolic reconstructions for 773 members of the human gut microbiota. Nature biotechnology, 35(1), 81.
cpd00071	acald[e]	acetaldehyde	AGORA	NO	NO	Magnúsdóttir, S., Heinken, A., Kutt, L., Ravcheev, D. A., Bauer, E., Noronha, A., ... & Fleming, R. M. (2017). Generation of genome-scale metabolic reconstructions for 773 members of the human gut microbiota. Nature biotechnology, 35(1), 81.
cpd02967	acbdma14gapuc[c]	N-Acetyl-beta-D-mannosaminyl-1,4-N-acetyl-D- glucosaminyldiphosphoundecaprenol	AGORA	NO	NO	Magnúsdóttir, S., Heinken, A., Kutt, L., Ravcheev, D. A., Bauer, E., Noronha, A., ... & Fleming, R. M. (2017). Generation of genome-scale metabolic reconstructions for 773 members of the human gut microbiota. Nature biotechnology, 35(1), 81.
cpd00022	accoa[c]	Acetyl-CoA	AGORA	NO	NO	Magnúsdóttir, S., Heinken, A., Kutt, L., Ravcheev, D. A., Bauer, E., Noronha, A., ... & Fleming, R. M. (2017). Generation of genome-scale metabolic reconstructions for 773 members of the human gut microbiota. Nature biotechnology, 35(1), 81.
cpd00832	acgal[e]	N-acetyl-D-galactosamine	AGORA	NO	NO	Magnúsdóttir, S., Heinken, A., Kutt, L., Ravcheev, D. A., Bauer, E., Noronha, A., ... & Fleming, R. M. (2017). Generation of genome-scale metabolic reconstructions for 773 members of the human gut microbiota. Nature biotechnology, 35(1), 81.
cpd02611	acgam1p[c]	N-Acetyl-D-glucosamine 1-phosphate	AGORA	NO	NO	Magnúsdóttir, S., Heinken, A., Kutt, L., Ravcheev, D. A., Bauer, E., Noronha, A., ... & Fleming, R. M. (2017). Generation of genome-scale metabolic reconstructions for 773 members of the human gut microbiota. Nature biotechnology, 35(1), 81.
cpd00293	acgam6p[c]	N-acetyl-D-glucosamine 6-phosphate(2-)	AGORA	NO	NO	Magnúsdóttir, S., Heinken, A., Kutt, L., Ravcheev, D. A., Bauer, E., Noronha, A., ... & Fleming, R. M. (2017). Generation of genome-scale metabolic reconstructions for 773 members of the human gut microbiota. Nature biotechnology, 35(1), 81.
cpd00122	acgam[c]	N-acetyl-D-glucosamine	AGORA	NO	NO	Magnúsdóttir, S., Heinken, A., Kutt, L., Ravcheev, D. A., Bauer, E., Noronha, A., ... & Fleming, R. M. (2017). Generation of genome-scale metabolic reconstructions for 773 members of the human gut microbiota. Nature biotechnology, 35(1), 81.
cpd00122	acgam[e]	N-acetyl-D-glucosamine	AGORA	NO	NO	Magnúsdóttir, S., Heinken, A., Kutt, L., Ravcheev, D. A., Bauer, E., Noronha, A., ... & Fleming, R. M. (2017). Generation of genome-scale metabolic reconstructions for 773 members of the human gut microbiota. Nature biotechnology, 35(1), 81.
cpd00477	acglu[c]	N-acetyl-L-glutamate(2-)	AGORA	NO	NO	Magnúsdóttir, S., Heinken, A., Kutt, L., Ravcheev, D. A., Bauer, E., Noronha, A., ... & Fleming, R. M. (2017). Generation of genome-scale metabolic reconstructions for 773 members of the human gut microbiota. Nature biotechnology, 35(1), 81.
cpd00790	achms[c]	O-Acetyl-L-homoserine	AGORA	NO	NO	Magnúsdóttir, S., Heinken, A., Kutt, L., Ravcheev, D. A., Bauer, E., Noronha, A., ... & Fleming, R. M. (2017). Generation of genome-scale metabolic reconstructions for 773 members of the human gut microbiota. Nature biotechnology, 35(1), 81.
cpd00492	acmana[c]	N-acetyl-D-mannosamine	AGORA	NO	NO	Magnúsdóttir, S., Heinken, A., Kutt, L., Ravcheev, D. A., Bauer, E., Noronha, A., ... & Fleming, R. M. (2017). Generation of genome-scale metabolic reconstructions for 773 members of the human gut microbiota. Nature biotechnology, 35(1), 81.
cpd02612	acmanap[c]	N-acetyl-D-mannosamine 6-phosphate(2-)	AGORA	NO	NO	Magnúsdóttir, S., Heinken, A., Kutt, L., Ravcheev, D. A., Bauer, E., Noronha, A., ... & Fleming, R. M. (2017). Generation of genome-scale metabolic reconstructions for 773 members of the human gut microbiota. Nature biotechnology, 35(1), 81.
cpdAGORA645	acnam2a6agal[e]	Alpha-2,6-N-acetylneuraminate-N-acetylgalactosamine	AGORA	NO	NO	Magnúsdóttir, S., Heinken, A., Kutt, L., Ravcheev, D. A., Bauer, E., Noronha, A., ... & Fleming, R. M. (2017). Generation of genome-scale metabolic reconstructions for 773 members of the human gut microbiota. Nature biotechnology, 35(1), 81.
cpd00232	acnam[c]	N-acetylneuraminate	AGORA	NO	NO	Magnúsdóttir, S., Heinken, A., Kutt, L., Ravcheev, D. A., Bauer, E., Noronha, A., ... & Fleming, R. M. (2017). Generation of genome-scale metabolic reconstructions for 773 members of the human gut microbiota. Nature biotechnology, 35(1), 81.
cpd00232	acnam[e]	N-acetylneuraminate	AGORA	NO	NO	Magnúsdóttir, S., Heinken, A., Kutt, L., Ravcheev, D. A., Bauer, E., Noronha, A., ... & Fleming, R. M. (2017). Generation of genome-scale metabolic reconstructions for 773 members of the human gut microbiota. Nature biotechnology, 35(1), 81.
cpd00342	acorn[c]	N(2)-acetyl-L-ornithine	AGORA	NO	NO	Magnúsdóttir, S., Heinken, A., Kutt, L., Ravcheev, D. A., Bauer, E., Noronha, A., ... & Fleming, R. M. (2017). Generation of genome-scale metabolic reconstructions for 773 members of the human gut microbiota. Nature biotechnology, 35(1), 81.
cpd00722	acser[c]	O-Acetyl-L-serine	AGORA	NO	NO	Magnúsdóttir, S., Heinken, A., Kutt, L., Ravcheev, D. A., Bauer, E., Noronha, A., ... & Fleming, R. M. (2017). Generation of genome-scale metabolic reconstructions for 773 members of the human gut microbiota. Nature biotechnology, 35(1), 81.
cpd11488	actACP[c]	Acetoacetyl-ACP	AGORA	NO	NO	Magnúsdóttir, S., Heinken, A., Kutt, L., Ravcheev, D. A., Bauer, E., Noronha, A., ... & Fleming, R. M. (2017). Generation of genome-scale metabolic reconstructions for 773 members of the human gut microbiota. Nature biotechnology, 35(1), 81.
cpd19008	actn_R[c]	(R)-Acetoin	AGORA	NO	NO	Magnúsdóttir, S., Heinken, A., Kutt, L., Ravcheev, D. A., Bauer, E., Noronha, A., ... & Fleming, R. M. (2017). Generation of genome-scale metabolic reconstructions for 773 members of the human gut microbiota. Nature biotechnology, 35(1), 81.
cpd00196	actp[c]	Acetyl phosphate	AGORA	NO	NO	Magnúsdóttir, S., Heinken, A., Kutt, L., Ravcheev, D. A., Bauer, E., Noronha, A., ... & Fleming, R. M. (2017). Generation of genome-scale metabolic reconstructions for 773 members of the human gut microbiota. Nature biotechnology, 35(1), 81.
cpd00128	ade[c]	Adenine	AGORA	NO	NO	Magnúsdóttir, S., Heinken, A., Kutt, L., Ravcheev, D. A., Bauer, E., Noronha, A., ... & Fleming, R. M. (2017). Generation of genome-scale metabolic reconstructions for 773 members of the human gut microbiota. Nature biotechnology, 35(1), 81.
cpd00182	adn[c]	Adenosine	AGORA	NO	NO	Magnúsdóttir, S., Heinken, A., Kutt, L., Ravcheev, D. A., Bauer, E., Noronha, A., ... & Fleming, R. M. (2017). Generation of genome-scale metabolic reconstructions for 773 members of the human gut microbiota. Nature biotechnology, 35(1), 81.
cpd03918	adocbi[c]	Adenosyl cobinamide	AGORA	NO	NO	Magnúsdóttir, S., Heinken, A., Kutt, L., Ravcheev, D. A., Bauer, E., Noronha, A., ... & Fleming, R. M. (2017). Generation of genome-scale metabolic reconstructions for 773 members of the human gut microbiota. Nature biotechnology, 35(1), 81.
cpd03919	adocbip[c]	Adenosyl cobinamide phosphate	AGORA	NO	NO	Magnúsdóttir, S., Heinken, A., Kutt, L., Ravcheev, D. A., Bauer, E., Noronha, A., ... & Fleming, R. M. (2017). Generation of genome-scale metabolic reconstructions for 773 members of the human gut microbiota. Nature biotechnology, 35(1), 81.
cpd00166	adocbl[c]	Adenosylcobalamin	AGORA	NO	NO	Magnúsdóttir, S., Heinken, A., Kutt, L., Ravcheev, D. A., Bauer, E., Noronha, A., ... & Fleming, R. M. (2017). Generation of genome-scale metabolic reconstructions for 773 members of the human gut microbiota. Nature biotechnology, 35(1), 81.
cpd00166	adocbl[e]	Adenosylcobalamin	AGORA	NO	NO	Magnúsdóttir, S., Heinken, A., Kutt, L., Ravcheev, D. A., Bauer, E., Noronha, A., ... & Fleming, R. M. (2017). Generation of genome-scale metabolic reconstructions for 773 members of the human gut microbiota. Nature biotechnology, 35(1), 81.
cpd00008	adp[c]	ADP	AGORA	NO	NO	Magnúsdóttir, S., Heinken, A., Kutt, L., Ravcheev, D. A., Bauer, E., Noronha, A., ... & Fleming, R. M. (2017). Generation of genome-scale metabolic reconstructions for 773 members of the human gut microbiota. Nature biotechnology, 35(1), 81.
cpd00387	adpglc[c]	ADP alpha-D-glucoside(2-)	AGORA	NO	NO	Magnúsdóttir, S., Heinken, A., Kutt, L., Ravcheev, D. A., Bauer, E., Noronha, A., ... & Fleming, R. M. (2017). Generation of genome-scale metabolic reconstructions for 773 members of the human gut microbiota. Nature biotechnology, 35(1), 81.
cpdAGORA662	agal1b3agal[e]	Beta-1,3-N,N-diacetylgalactosamine	AGORA	NO	NO	Magnúsdóttir, S., Heinken, A., Kutt, L., Ravcheev, D. A., Bauer, E., Noronha, A., ... & Fleming, R. M. (2017). Generation of genome-scale metabolic reconstructions for 773 members of the human gut microbiota. Nature biotechnology, 35(1), 81.
cpdAGORA663	agal1b6agal[e]	Beta-1,6-N,N-diacetylgalactosamine	AGORA	NO	NO	Magnúsdóttir, S., Heinken, A., Kutt, L., Ravcheev, D. A., Bauer, E., Noronha, A., ... & Fleming, R. M. (2017). Generation of genome-scale metabolic reconstructions for 773 members of the human gut microbiota. Nature biotechnology, 35(1), 81.
cpdAGORA664	agam1b3agal[e]	Beta-1,3-N-acetylglucosamine-N-acetylgalactosamine	AGORA	NO	NO	Magnúsdóttir, S., Heinken, A., Kutt, L., Ravcheev, D. A., Bauer, E., Noronha, A., ... & Fleming, R. M. (2017). Generation of genome-scale metabolic reconstructions for 773 members of the human gut microbiota. Nature biotechnology, 35(1), 81.
cpdAGORA665	agam1b6agal[e]	Beta-1,6-N-acetylglucosamine-N-acetylgalactosamine	AGORA	NO	NO	Magnúsdóttir, S., Heinken, A., Kutt, L., Ravcheev, D. A., Bauer, E., Noronha, A., ... & Fleming, R. M. (2017). Generation of genome-scale metabolic reconstructions for 773 members of the human gut microbiota. Nature biotechnology, 35(1), 81.
cpd03920	agdpcbi[c]	Adenosine-GDP-cobinamide	AGORA	NO	NO	Magnúsdóttir, S., Heinken, A., Kutt, L., Ravcheev, D. A., Bauer, E., Noronha, A., ... & Fleming, R. M. (2017). Generation of genome-scale metabolic reconstructions for 773 members of the human gut microbiota. Nature biotechnology, 35(1), 81.
cpd00152	agm[c]	agmatinium(2+)	AGORA	NO	NO	Magnúsdóttir, S., Heinken, A., Kutt, L., Ravcheev, D. A., Bauer, E., Noronha, A., ... & Fleming, R. M. (2017). Generation of genome-scale metabolic reconstructions for 773 members of the human gut microbiota. Nature biotechnology, 35(1), 81.
cpd00019	ahcys[c]	S-Adenosyl-L-homocysteine	AGORA	NO	NO	Magnúsdóttir, S., Heinken, A., Kutt, L., Ravcheev, D. A., Bauer, E., Noronha, A., ... & Fleming, R. M. (2017). Generation of genome-scale metabolic reconstructions for 773 members of the human gut microbiota. Nature biotechnology, 35(1), 81.
cpd02978	ahdt[c]	7,8-dihydroneopterin 3-triphosphate(4-)	AGORA	NO	NO	Magnúsdóttir, S., Heinken, A., Kutt, L., Ravcheev, D. A., Bauer, E., Noronha, A., ... & Fleming, R. M. (2017). Generation of genome-scale metabolic reconstructions for 773 members of the human gut microbiota. Nature biotechnology, 35(1), 81.
cpd15750	ai17tca1[c]	Anteisoheptadecanoyllipoteichoic acid (n=24), linked, unsubstituted	AGORA	NO	NO	Magnúsdóttir, S., Heinken, A., Kutt, L., Ravcheev, D. A., Bauer, E., Noronha, A., ... & Fleming, R. M. (2017). Generation of genome-scale metabolic reconstructions for 773 members of the human gut microbiota. Nature biotechnology, 35(1), 81.
cpd15768	ai17tcaacgam[c]	Anteisoheptadecanoyllipoteichoic acid (n=24), linked, N-acetyl-D-glucosamine	AGORA	NO	NO	Magnúsdóttir, S., Heinken, A., Kutt, L., Ravcheev, D. A., Bauer, E., Noronha, A., ... & Fleming, R. M. (2017). Generation of genome-scale metabolic reconstructions for 773 members of the human gut microbiota. Nature biotechnology, 35(1), 81.
cpd15777	ai17tcaala_D[c]	Anteisoheptadecanoyllipoteichoic acid (n=24), linked, D-alanine substituted	AGORA	NO	NO	Magnúsdóttir, S., Heinken, A., Kutt, L., Ravcheev, D. A., Bauer, E., Noronha, A., ... & Fleming, R. M. (2017). Generation of genome-scale metabolic reconstructions for 773 members of the human gut microbiota. Nature biotechnology, 35(1), 81.
cpd15759	ai17tcaglc[c]	Anteisoheptadecanoyllipoteichoic acid (n=24), linked, glucose substituted	AGORA	NO	NO	Magnúsdóttir, S., Heinken, A., Kutt, L., Ravcheev, D. A., Bauer, E., Noronha, A., ... & Fleming, R. M. (2017). Generation of genome-scale metabolic reconstructions for 773 members of the human gut microbiota. Nature biotechnology, 35(1), 81.
cpd02851	aicar[c]	5-Amino-1-(5-Phospho-D-ribosyl)imidazole-4-carboxamide	AGORA	NO	NO	Magnúsdóttir, S., Heinken, A., Kutt, L., Ravcheev, D. A., Bauer, E., Noronha, A., ... & Fleming, R. M. (2017). Generation of genome-scale metabolic reconstructions for 773 members of the human gut microbiota. Nature biotechnology, 35(1), 81.
cpd11434	aihpdcoa[c]	fa12coa,Anteiso-C17:0 CoA Anteisoheptadecanoyl-CoA	AGORA	NO	NO	Magnúsdóttir, S., Heinken, A., Kutt, L., Ravcheev, D. A., Bauer, E., Noronha, A., ... & Fleming, R. M. (2017). Generation of genome-scale metabolic reconstructions for 773 members of the human gut microbiota. Nature biotechnology, 35(1), 81.
cpd11439	aipdcoa[c]	fa4coa,Anteiso-C15:0 CoA Anteisopentadecanoyl-CoA	AGORA	NO	NO	Magnúsdóttir, S., Heinken, A., Kutt, L., Ravcheev, D. A., Bauer, E., Noronha, A., ... & Fleming, R. M. (2017). Generation of genome-scale metabolic reconstructions for 773 members of the human gut microbiota. Nature biotechnology, 35(1), 81.
cpd02140	air[c]	5-amino-1-(5-phospho-D-ribosyl)imidazole	AGORA	NO	NO	Magnúsdóttir, S., Heinken, A., Kutt, L., Ravcheev, D. A., Bauer, E., Noronha, A., ... & Fleming, R. M. (2017). Generation of genome-scale metabolic reconstructions for 773 members of the human gut microbiota. Nature biotechnology, 35(1), 81.
cpd00024	akg[c]	2-Oxoglutarate	AGORA	NO	NO	Magnúsdóttir, S., Heinken, A., Kutt, L., Ravcheev, D. A., Bauer, E., Noronha, A., ... & Fleming, R. M. (2017). Generation of genome-scale metabolic reconstructions for 773 members of the human gut microbiota. Nature biotechnology, 35(1), 81.
cpd00117	ala_D[c]	D-alanine	AGORA	NO	NO	Magnúsdóttir, S., Heinken, A., Kutt, L., Ravcheev, D. A., Bauer, E., Noronha, A., ... & Fleming, R. M. (2017). Generation of genome-scale metabolic reconstructions for 773 members of the human gut microbiota. Nature biotechnology, 35(1), 81.
cpd00035	ala_L[c]	L-alanine	AGORA	YES	NO	Magnúsdóttir, S., Heinken, A., Kutt, L., Ravcheev, D. A., Bauer, E., Noronha, A., ... & Fleming, R. M. (2017). Generation of genome-scale metabolic reconstructions for 773 members of the human gut microbiota. Nature biotechnology, 35(1), 81.
cpd00035	ala_L[e]	L-alanine	AGORA	YES	NO	Magnúsdóttir, S., Heinken, A., Kutt, L., Ravcheev, D. A., Bauer, E., Noronha, A., ... & Fleming, R. M. (2017). Generation of genome-scale metabolic reconstructions for 773 members of the human gut microbiota. Nature biotechnology, 35(1), 81.
cpd00731	alaala[c]	D-Alanyl-D-alanine	AGORA	NO	NO	Magnúsdóttir, S., Heinken, A., Kutt, L., Ravcheev, D. A., Bauer, E., Noronha, A., ... & Fleming, R. M. (2017). Generation of genome-scale metabolic reconstructions for 773 members of the human gut microbiota. Nature biotechnology, 35(1), 81.
cpd11593	alaasp[c]	L-alanyl-L-aspartate	AGORA	NO	NO	Magnúsdóttir, S., Heinken, A., Kutt, L., Ravcheev, D. A., Bauer, E., Noronha, A., ... & Fleming, R. M. (2017). Generation of genome-scale metabolic reconstructions for 773 members of the human gut microbiota. Nature biotechnology, 35(1), 81.
cpd11593	alaasp[e]	L-alanyl-L-aspartate	AGORA	NO	NO	Magnúsdóttir, S., Heinken, A., Kutt, L., Ravcheev, D. A., Bauer, E., Noronha, A., ... & Fleming, R. M. (2017). Generation of genome-scale metabolic reconstructions for 773 members of the human gut microbiota. Nature biotechnology, 35(1), 81.
cpd00668	alac_S[c]	(S)-2-Acetolactate	AGORA	NO	NO	Magnúsdóttir, S., Heinken, A., Kutt, L., Ravcheev, D. A., Bauer, E., Noronha, A., ... & Fleming, R. M. (2017). Generation of genome-scale metabolic reconstructions for 773 members of the human gut microbiota. Nature biotechnology, 35(1), 81.
cpd11587	alagln[c]	L-alanyl-L-glutamine	AGORA	NO	NO	Magnúsdóttir, S., Heinken, A., Kutt, L., Ravcheev, D. A., Bauer, E., Noronha, A., ... & Fleming, R. M. (2017). Generation of genome-scale metabolic reconstructions for 773 members of the human gut microbiota. Nature biotechnology, 35(1), 81.
cpd11587	alagln[e]	L-alanyl-L-glutamine	AGORA	NO	NO	Magnúsdóttir, S., Heinken, A., Kutt, L., Ravcheev, D. A., Bauer, E., Noronha, A., ... & Fleming, R. M. (2017). Generation of genome-scale metabolic reconstructions for 773 members of the human gut microbiota. Nature biotechnology, 35(1), 81.
cpd15388	alaglu[c]	L-alanyl-L-glutamate	AGORA	NO	NO	Magnúsdóttir, S., Heinken, A., Kutt, L., Ravcheev, D. A., Bauer, E., Noronha, A., ... & Fleming, R. M. (2017). Generation of genome-scale metabolic reconstructions for 773 members of the human gut microbiota. Nature biotechnology, 35(1), 81.
cpd15388	alaglu[e]	L-alanyl-L-glutamate	AGORA	NO	NO	Magnúsdóttir, S., Heinken, A., Kutt, L., Ravcheev, D. A., Bauer, E., Noronha, A., ... & Fleming, R. M. (2017). Generation of genome-scale metabolic reconstructions for 773 members of the human gut microbiota. Nature biotechnology, 35(1), 81.
cpd11585	alagly[c]	L-alanylglycine	AGORA	NO	NO	Magnúsdóttir, S., Heinken, A., Kutt, L., Ravcheev, D. A., Bauer, E., Noronha, A., ... & Fleming, R. M. (2017). Generation of genome-scale metabolic reconstructions for 773 members of the human gut microbiota. Nature biotechnology, 35(1), 81.
cpd11585	alagly[e]	L-alanylglycine	AGORA	NO	NO	Magnúsdóttir, S., Heinken, A., Kutt, L., Ravcheev, D. A., Bauer, E., Noronha, A., ... & Fleming, R. M. (2017). Generation of genome-scale metabolic reconstructions for 773 members of the human gut microbiota. Nature biotechnology, 35(1), 81.
cpd11584	alahis[c]	L-alanyl-L-histidine	AGORA	NO	NO	Magnúsdóttir, S., Heinken, A., Kutt, L., Ravcheev, D. A., Bauer, E., Noronha, A., ... & Fleming, R. M. (2017). Generation of genome-scale metabolic reconstructions for 773 members of the human gut microbiota. Nature biotechnology, 35(1), 81.
cpd11584	alahis[e]	L-alanyl-L-histidine	AGORA	NO	NO	Magnúsdóttir, S., Heinken, A., Kutt, L., Ravcheev, D. A., Bauer, E., Noronha, A., ... & Fleming, R. M. (2017). Generation of genome-scale metabolic reconstructions for 773 members of the human gut microbiota. Nature biotechnology, 35(1), 81.
cpd11583	alaleu[c]	L-alanyl-L-leucine	AGORA	NO	NO	Magnúsdóttir, S., Heinken, A., Kutt, L., Ravcheev, D. A., Bauer, E., Noronha, A., ... & Fleming, R. M. (2017). Generation of genome-scale metabolic reconstructions for 773 members of the human gut microbiota. Nature biotechnology, 35(1), 81.
cpd11583	alaleu[e]	L-alanyl-L-leucine	AGORA	NO	NO	Magnúsdóttir, S., Heinken, A., Kutt, L., Ravcheev, D. A., Bauer, E., Noronha, A., ... & Fleming, R. M. (2017). Generation of genome-scale metabolic reconstructions for 773 members of the human gut microbiota. Nature biotechnology, 35(1), 81.
cpd23857	alathr[c]	L-alanyl-L-threonine	AGORA	NO	NO	Magnúsdóttir, S., Heinken, A., Kutt, L., Ravcheev, D. A., Bauer, E., Noronha, A., ... & Fleming, R. M. (2017). Generation of genome-scale metabolic reconstructions for 773 members of the human gut microbiota. Nature biotechnology, 35(1), 81.
cpd23857	alathr[e]	L-alanyl-L-threonine	AGORA	NO	NO	Magnúsdóttir, S., Heinken, A., Kutt, L., Ravcheev, D. A., Bauer, E., Noronha, A., ... & Fleming, R. M. (2017). Generation of genome-scale metabolic reconstructions for 773 members of the human gut microbiota. Nature biotechnology, 35(1), 81.
cpd00017	amet[c]	S-Adenosyl-L-methionine	AGORA	NO	NO	Magnúsdóttir, S., Heinken, A., Kutt, L., Ravcheev, D. A., Bauer, E., Noronha, A., ... & Fleming, R. M. (2017). Generation of genome-scale metabolic reconstructions for 773 members of the human gut microbiota. Nature biotechnology, 35(1), 81.
cpd00837	ametam[c]	S-Adenosylmethioninamine	AGORA	NO	NO	Magnúsdóttir, S., Heinken, A., Kutt, L., Ravcheev, D. A., Bauer, E., Noronha, A., ... & Fleming, R. M. (2017). Generation of genome-scale metabolic reconstructions for 773 members of the human gut microbiota. Nature biotechnology, 35(1), 81.
cpd00018	amp[c]	AMP	AGORA	NO	NO	Magnúsdóttir, S., Heinken, A., Kutt, L., Ravcheev, D. A., Bauer, E., Noronha, A., ... & Fleming, R. M. (2017). Generation of genome-scale metabolic reconstructions for 773 members of the human gut microbiota. Nature biotechnology, 35(1), 81.
cpd29672	apoACP[c]	apoprotein [acyl carrier protein]	AGORA	NO	NO	Magnúsdóttir, S., Heinken, A., Kutt, L., Ravcheev, D. A., Bauer, E., Noronha, A., ... & Fleming, R. M. (2017). Generation of genome-scale metabolic reconstructions for 773 members of the human gut microbiota. Nature biotechnology, 35(1), 81.
cpd12848	apoC_Lys_btn[c]	Holocarboxylase (biotin covalent bound to Lys residue of apoC)	AGORA	NO	NO	Magnúsdóttir, S., Heinken, A., Kutt, L., Ravcheev, D. A., Bauer, E., Noronha, A., ... & Fleming, R. M. (2017). Generation of genome-scale metabolic reconstructions for 773 members of the human gut microbiota. Nature biotechnology, 35(1), 81.
cpd00224	arab_L[c]	L-arabinose	AGORA	NO	NO	Magnúsdóttir, S., Heinken, A., Kutt, L., Ravcheev, D. A., Bauer, E., Noronha, A., ... & Fleming, R. M. (2017). Generation of genome-scale metabolic reconstructions for 773 members of the human gut microbiota. Nature biotechnology, 35(1), 81.
cpd00224	arab_L[e]	L-arabinose	AGORA	NO	NO	Magnúsdóttir, S., Heinken, A., Kutt, L., Ravcheev, D. A., Bauer, E., Noronha, A., ... & Fleming, R. M. (2017). Generation of genome-scale metabolic reconstructions for 773 members of the human gut microbiota. Nature biotechnology, 35(1), 81.
cpd00051	arg_L[c]	L-argininium(1+)	AGORA	YES	NO	Magnúsdóttir, S., Heinken, A., Kutt, L., Ravcheev, D. A., Bauer, E., Noronha, A., ... & Fleming, R. M. (2017). Generation of genome-scale metabolic reconstructions for 773 members of the human gut microbiota. Nature biotechnology, 35(1), 81.
cpd00051	arg_L[e]	L-argininium(1+)	AGORA	YES	NO	Magnúsdóttir, S., Heinken, A., Kutt, L., Ravcheev, D. A., Bauer, E., Noronha, A., ... & Fleming, R. M. (2017). Generation of genome-scale metabolic reconstructions for 773 members of the human gut microbiota. Nature biotechnology, 35(1), 81.
cpd11597	arsenb[c]	Arsenobetaine	AGORA	NO	NO	Magnúsdóttir, S., Heinken, A., Kutt, L., Ravcheev, D. A., Bauer, E., Noronha, A., ... & Fleming, R. M. (2017). Generation of genome-scale metabolic reconstructions for 773 members of the human gut microbiota. Nature biotechnology, 35(1), 81.
cpd11597	arsenb[e]	Arsenobetaine	AGORA	NO	NO	Magnúsdóttir, S., Heinken, A., Kutt, L., Ravcheev, D. A., Bauer, E., Noronha, A., ... & Fleming, R. M. (2017). Generation of genome-scale metabolic reconstructions for 773 members of the human gut microbiota. Nature biotechnology, 35(1), 81.
cpd00132	asn_L[c]	L-asparagine	AGORA	NO	NO	Magnúsdóttir, S., Heinken, A., Kutt, L., Ravcheev, D. A., Bauer, E., Noronha, A., ... & Fleming, R. M. (2017). Generation of genome-scale metabolic reconstructions for 773 members of the human gut microbiota. Nature biotechnology, 35(1), 81.
cpd00132	asn_L[e]	L-asparagine	AGORA	NO	NO	Magnúsdóttir, S., Heinken, A., Kutt, L., Ravcheev, D. A., Bauer, E., Noronha, A., ... & Fleming, R. M. (2017). Generation of genome-scale metabolic reconstructions for 773 members of the human gut microbiota. Nature biotechnology, 35(1), 81.
cpd00041	asp_L[c]	L-aspartate(1-)	AGORA	YES	NO	Magnúsdóttir, S., Heinken, A., Kutt, L., Ravcheev, D. A., Bauer, E., Noronha, A., ... & Fleming, R. M. (2017). Generation of genome-scale metabolic reconstructions for 773 members of the human gut microbiota. Nature biotechnology, 35(1), 81.
cpd00041	asp_L[e]	L-aspartate(1-)	AGORA	YES	NO	Magnúsdóttir, S., Heinken, A., Kutt, L., Ravcheev, D. A., Bauer, E., Noronha, A., ... & Fleming, R. M. (2017). Generation of genome-scale metabolic reconstructions for 773 members of the human gut microbiota. Nature biotechnology, 35(1), 81.
cpd00346	aspsa[c]	L-Aspartate 4-semialdehyde	AGORA	NO	NO	Magnúsdóttir, S., Heinken, A., Kutt, L., Ravcheev, D. A., Bauer, E., Noronha, A., ... & Fleming, R. M. (2017). Generation of genome-scale metabolic reconstructions for 773 members of the human gut microbiota. Nature biotechnology, 35(1), 81.
cpd00002	atp[c]	ATP	AGORA	NO	NO	Magnúsdóttir, S., Heinken, A., Kutt, L., Ravcheev, D. A., Bauer, E., Noronha, A., ... & Fleming, R. M. (2017). Generation of genome-scale metabolic reconstructions for 773 members of the human gut microbiota. Nature biotechnology, 35(1), 81.
cpdAGORA719	biomass[c]	Produced biomass	AGORA	NO	NO	Magnúsdóttir, S., Heinken, A., Kutt, L., Ravcheev, D. A., Bauer, E., Noronha, A., ... & Fleming, R. M. (2017). Generation of genome-scale metabolic reconstructions for 773 members of the human gut microbiota. Nature biotechnology, 35(1), 81.
cpd01011	btal[c]	Butanal	AGORA	NO	NO	Magnúsdóttir, S., Heinken, A., Kutt, L., Ravcheev, D. A., Bauer, E., Noronha, A., ... & Fleming, R. M. (2017). Generation of genome-scale metabolic reconstructions for 773 members of the human gut microbiota. Nature biotechnology, 35(1), 81.
cpd01947	btd_RR[c]	R_R__2_3_Butanediol	AGORA	NO	NO	Magnúsdóttir, S., Heinken, A., Kutt, L., Ravcheev, D. A., Bauer, E., Noronha, A., ... & Fleming, R. M. (2017). Generation of genome-scale metabolic reconstructions for 773 members of the human gut microbiota. Nature biotechnology, 35(1), 81.
cpd00104	btn[c]	Biotin	AGORA	YES	NO	Magnúsdóttir, S., Heinken, A., Kutt, L., Ravcheev, D. A., Bauer, E., Noronha, A., ... & Fleming, R. M. (2017). Generation of genome-scale metabolic reconstructions for 773 members of the human gut microbiota. Nature biotechnology, 35(1), 81.
cpd00104	btn[e]	Biotin	AGORA	YES	NO	Magnúsdóttir, S., Heinken, A., Kutt, L., Ravcheev, D. A., Bauer, E., Noronha, A., ... & Fleming, R. M. (2017). Generation of genome-scale metabolic reconstructions for 773 members of the human gut microbiota. Nature biotechnology, 35(1), 81.
cpd12543	btn_co2[c]	Carboxybiotin-carboxyl-carrier protein	AGORA	NO	NO	Magnúsdóttir, S., Heinken, A., Kutt, L., Ravcheev, D. A., Bauer, E., Noronha, A., ... & Fleming, R. M. (2017). Generation of genome-scale metabolic reconstructions for 773 members of the human gut microbiota. Nature biotechnology, 35(1), 81.
cpd03662	btoh[c]	butanol	AGORA	NO	NO	Magnúsdóttir, S., Heinken, A., Kutt, L., Ravcheev, D. A., Bauer, E., Noronha, A., ... & Fleming, R. M. (2017). Generation of genome-scale metabolic reconstructions for 773 members of the human gut microbiota. Nature biotechnology, 35(1), 81.
cpd11464	butACP[c]	Butyryl-ACP (n-C4:0ACP)	AGORA	NO	NO	Magnúsdóttir, S., Heinken, A., Kutt, L., Ravcheev, D. A., Bauer, E., Noronha, A., ... & Fleming, R. M. (2017). Generation of genome-scale metabolic reconstructions for 773 members of the human gut microbiota. Nature biotechnology, 35(1), 81.
cpd00063	ca2[c]	calcium(2+)	AGORA	YES	NO	Magnúsdóttir, S., Heinken, A., Kutt, L., Ravcheev, D. A., Bauer, E., Noronha, A., ... & Fleming, R. M. (2017). Generation of genome-scale metabolic reconstructions for 773 members of the human gut microbiota. Nature biotechnology, 35(1), 81.
cpd00063	ca2[e]	calcium(2+)	AGORA	YES	NO	Magnúsdóttir, S., Heinken, A., Kutt, L., Ravcheev, D. A., Bauer, E., Noronha, A., ... & Fleming, R. M. (2017). Generation of genome-scale metabolic reconstructions for 773 members of the human gut microbiota. Nature biotechnology, 35(1), 81.
cpd00446	camp[c]	3,5-cyclic AMP(1-)	AGORA	NO	NO	Magnúsdóttir, S., Heinken, A., Kutt, L., Ravcheev, D. A., Bauer, E., Noronha, A., ... & Fleming, R. M. (2017). Generation of genome-scale metabolic reconstructions for 773 members of the human gut microbiota. Nature biotechnology, 35(1), 81.
cpd00343	cbasp[c]	N-Carbamoyl-L-aspartate	AGORA	NO	NO	Magnúsdóttir, S., Heinken, A., Kutt, L., Ravcheev, D. A., Bauer, E., Noronha, A., ... & Fleming, R. M. (2017). Generation of genome-scale metabolic reconstructions for 773 members of the human gut microbiota. Nature biotechnology, 35(1), 81.
cpd03422	cbi[c]	Cobinamide	AGORA	NO	NO	Magnúsdóttir, S., Heinken, A., Kutt, L., Ravcheev, D. A., Bauer, E., Noronha, A., ... & Fleming, R. M. (2017). Generation of genome-scale metabolic reconstructions for 773 members of the human gut microbiota. Nature biotechnology, 35(1), 81.
cpd00635	cbl1[c]	Cob(I)alamin	AGORA	NO	NO	Magnúsdóttir, S., Heinken, A., Kutt, L., Ravcheev, D. A., Bauer, E., Noronha, A., ... & Fleming, R. M. (2017). Generation of genome-scale metabolic reconstructions for 773 members of the human gut microbiota. Nature biotechnology, 35(1), 81.
cpd00635	cbl1[e]	Cob(I)alamin	AGORA	NO	NO	Magnúsdóttir, S., Heinken, A., Kutt, L., Ravcheev, D. A., Bauer, E., Noronha, A., ... & Fleming, R. M. (2017). Generation of genome-scale metabolic reconstructions for 773 members of the human gut microbiota. Nature biotechnology, 35(1), 81.
cpd00146	cbp[c]	Carbamoyl phosphate	AGORA	NO	NO	Magnúsdóttir, S., Heinken, A., Kutt, L., Ravcheev, D. A., Bauer, E., Noronha, A., ... & Fleming, R. M. (2017). Generation of genome-scale metabolic reconstructions for 773 members of the human gut microbiota. Nature biotechnology, 35(1), 81.
cpd37273	cd2[c]	Cadmium	AGORA	YES	NO	Magnúsdóttir, S., Heinken, A., Kutt, L., Ravcheev, D. A., Bauer, E., Noronha, A., ... & Fleming, R. M. (2017). Generation of genome-scale metabolic reconstructions for 773 members of the human gut microbiota. Nature biotechnology, 35(1), 81.
cpd37273	cd2[e]	Cadmium	AGORA	YES	NO	Magnúsdóttir, S., Heinken, A., Kutt, L., Ravcheev, D. A., Bauer, E., Noronha, A., ... & Fleming, R. M. (2017). Generation of genome-scale metabolic reconstructions for 773 members of the human gut microbiota. Nature biotechnology, 35(1), 81.
cpd00096	cdp[c]	CDP	AGORA	NO	NO	Magnúsdóttir, S., Heinken, A., Kutt, L., Ravcheev, D. A., Bauer, E., Noronha, A., ... & Fleming, R. M. (2017). Generation of genome-scale metabolic reconstructions for 773 members of the human gut microbiota. Nature biotechnology, 35(1), 81.
cpd15684	cdpdaihpdecg[c]	CDP-1,2-dianteisoheptadecanoylglycerol (14-methyl-hexadecanoyl, anteiso-C17)	AGORA	NO	NO	Magnúsdóttir, S., Heinken, A., Kutt, L., Ravcheev, D. A., Bauer, E., Noronha, A., ... & Fleming, R. M. (2017). Generation of genome-scale metabolic reconstructions for 773 members of the human gut microbiota. Nature biotechnology, 35(1), 81.
cpd15687	cdpdaipdecg[c]	CDP-1,2-dianteisopentadecanoylglycerol (12-methyl-tetradecanoyl, anteiso-C15)	AGORA	NO	NO	Magnúsdóttir, S., Heinken, A., Kutt, L., Ravcheev, D. A., Bauer, E., Noronha, A., ... & Fleming, R. M. (2017). Generation of genome-scale metabolic reconstructions for 773 members of the human gut microbiota. Nature biotechnology, 35(1), 81.
cpd15417	cdpdddecg[c]	CDP-1,2-didodecanoylglycerol	AGORA	NO	NO	Magnúsdóttir, S., Heinken, A., Kutt, L., Ravcheev, D. A., Bauer, E., Noronha, A., ... & Fleming, R. M. (2017). Generation of genome-scale metabolic reconstructions for 773 members of the human gut microbiota. Nature biotechnology, 35(1), 81.
cpd15418	cdpdhdec9eg[c]	CDP-1,2-dihexadec-9-enoylglycerol	AGORA	NO	NO	Magnúsdóttir, S., Heinken, A., Kutt, L., Ravcheev, D. A., Bauer, E., Noronha, A., ... & Fleming, R. M. (2017). Generation of genome-scale metabolic reconstructions for 773 members of the human gut microbiota. Nature biotechnology, 35(1), 81.
cpd15419	cdpdhdecg[c]	CDP-1,2-dihexadecanoylglycerol	AGORA	NO	NO	Magnúsdóttir, S., Heinken, A., Kutt, L., Ravcheev, D. A., Bauer, E., Noronha, A., ... & Fleming, R. M. (2017). Generation of genome-scale metabolic reconstructions for 773 members of the human gut microbiota. Nature biotechnology, 35(1), 81.
cpd15688	cdpdihdecg[c]	CDP-1,2-diisohexadecanoylglycerol (14-methyl-pentadecanoyl, iso-C16)	AGORA	NO	NO	Magnúsdóttir, S., Heinken, A., Kutt, L., Ravcheev, D. A., Bauer, E., Noronha, A., ... & Fleming, R. M. (2017). Generation of genome-scale metabolic reconstructions for 773 members of the human gut microbiota. Nature biotechnology, 35(1), 81.
cpd15683	cdpdihpdecg[c]	CDP-1,2-diisoheptadecanoylglycerol (15-methyl-hexadecanoyl, iso-C17)	AGORA	NO	NO	Magnúsdóttir, S., Heinken, A., Kutt, L., Ravcheev, D. A., Bauer, E., Noronha, A., ... & Fleming, R. M. (2017). Generation of genome-scale metabolic reconstructions for 773 members of the human gut microbiota. Nature biotechnology, 35(1), 81.
cpd15686	cdpdipdecg[c]	CDP-1,2-diisopentadecanoylglycerol (13-methyl-tetradecanoyl, iso-C15)	AGORA	NO	NO	Magnúsdóttir, S., Heinken, A., Kutt, L., Ravcheev, D. A., Bauer, E., Noronha, A., ... & Fleming, R. M. (2017). Generation of genome-scale metabolic reconstructions for 773 members of the human gut microbiota. Nature biotechnology, 35(1), 81.
cpd15685	cdpditdecg[c]	CDP-1,2-diisotetradecanoylglycerol (12-methyl-tridecanoyl, iso-C14)	AGORA	NO	NO	Magnúsdóttir, S., Heinken, A., Kutt, L., Ravcheev, D. A., Bauer, E., Noronha, A., ... & Fleming, R. M. (2017). Generation of genome-scale metabolic reconstructions for 773 members of the human gut microbiota. Nature biotechnology, 35(1), 81.
cpd15420	cdpdodec11eg[c]	CDP-1,2-dioctadec-11-enoylglycerol	AGORA	NO	NO	Magnúsdóttir, S., Heinken, A., Kutt, L., Ravcheev, D. A., Bauer, E., Noronha, A., ... & Fleming, R. M. (2017). Generation of genome-scale metabolic reconstructions for 773 members of the human gut microbiota. Nature biotechnology, 35(1), 81.
cpd15421	cdpdodecg[c]	CDP-1,2-dioctadecanoylglycerol	AGORA	NO	NO	Magnúsdóttir, S., Heinken, A., Kutt, L., Ravcheev, D. A., Bauer, E., Noronha, A., ... & Fleming, R. M. (2017). Generation of genome-scale metabolic reconstructions for 773 members of the human gut microbiota. Nature biotechnology, 35(1), 81.
cpd15422	cdpdtdec7eg[c]	CDP-1,2-ditetradec-7-enoylglycerol	AGORA	NO	NO	Magnúsdóttir, S., Heinken, A., Kutt, L., Ravcheev, D. A., Bauer, E., Noronha, A., ... & Fleming, R. M. (2017). Generation of genome-scale metabolic reconstructions for 773 members of the human gut microbiota. Nature biotechnology, 35(1), 81.
cpd15423	cdpdtdecg[c]	CDP-1,2-ditetradecanoylglycerol	AGORA	NO	NO	Magnúsdóttir, S., Heinken, A., Kutt, L., Ravcheev, D. A., Bauer, E., Noronha, A., ... & Fleming, R. M. (2017). Generation of genome-scale metabolic reconstructions for 773 members of the human gut microbiota. Nature biotechnology, 35(1), 81.
cpd00402	cdpglyc[c]	CDPglycerol	AGORA	NO	NO	Magnúsdóttir, S., Heinken, A., Kutt, L., Ravcheev, D. A., Bauer, E., Noronha, A., ... & Fleming, R. M. (2017). Generation of genome-scale metabolic reconstructions for 773 members of the human gut microbiota. Nature biotechnology, 35(1), 81.
cpd00158	cellb[c]	cellobiose	AGORA	NO	NO	Magnúsdóttir, S., Heinken, A., Kutt, L., Ravcheev, D. A., Bauer, E., Noronha, A., ... & Fleming, R. M. (2017). Generation of genome-scale metabolic reconstructions for 773 members of the human gut microbiota. Nature biotechnology, 35(1), 81.
cpd01017	cgly[c]	L-cysteinylglycine	AGORA	NO	NO	Magnúsdóttir, S., Heinken, A., Kutt, L., Ravcheev, D. A., Bauer, E., Noronha, A., ... & Fleming, R. M. (2017). Generation of genome-scale metabolic reconstructions for 773 members of the human gut microbiota. Nature biotechnology, 35(1), 81.
cpd01017	cgly[e]	L-cysteinylglycine	AGORA	NO	NO	Magnúsdóttir, S., Heinken, A., Kutt, L., Ravcheev, D. A., Bauer, E., Noronha, A., ... & Fleming, R. M. (2017). Generation of genome-scale metabolic reconstructions for 773 members of the human gut microbiota. Nature biotechnology, 35(1), 81.
cpd00098	chol[c]	Choline	AGORA	YES	NO	Magnúsdóttir, S., Heinken, A., Kutt, L., Ravcheev, D. A., Bauer, E., Noronha, A., ... & Fleming, R. M. (2017). Generation of genome-scale metabolic reconstructions for 773 members of the human gut microbiota. Nature biotechnology, 35(1), 81.
cpd00681	chols[c]	Choline sulfate	AGORA	NO	NO	Magnúsdóttir, S., Heinken, A., Kutt, L., Ravcheev, D. A., Bauer, E., Noronha, A., ... & Fleming, R. M. (2017). Generation of genome-scale metabolic reconstructions for 773 members of the human gut microbiota. Nature biotechnology, 35(1), 81.
cpd00216	chor[c]	chorismate	AGORA	NO	NO	Magnúsdóttir, S., Heinken, A., Kutt, L., Ravcheev, D. A., Bauer, E., Noronha, A., ... & Fleming, R. M. (2017). Generation of genome-scale metabolic reconstructions for 773 members of the human gut microbiota. Nature biotechnology, 35(1), 81.
cpd01157	chtbs[c]	N,N-diacetylchitobiose	AGORA	NO	NO	Magnúsdóttir, S., Heinken, A., Kutt, L., Ravcheev, D. A., Bauer, E., Noronha, A., ... & Fleming, R. M. (2017). Generation of genome-scale metabolic reconstructions for 773 members of the human gut microbiota. Nature biotechnology, 35(1), 81.
cpd00137	cit[c]	Citrate	AGORA	YES	NO	Magnúsdóttir, S., Heinken, A., Kutt, L., Ravcheev, D. A., Bauer, E., Noronha, A., ... & Fleming, R. M. (2017). Generation of genome-scale metabolic reconstructions for 773 members of the human gut microbiota. Nature biotechnology, 35(1), 81.
cpd00137	cit[e]	Citrate	AGORA	YES	NO	Magnúsdóttir, S., Heinken, A., Kutt, L., Ravcheev, D. A., Bauer, E., Noronha, A., ... & Fleming, R. M. (2017). Generation of genome-scale metabolic reconstructions for 773 members of the human gut microbiota. Nature biotechnology, 35(1), 81.
cpd00099	cl[c]	Chloride	AGORA	YES	NO	Magnúsdóttir, S., Heinken, A., Kutt, L., Ravcheev, D. A., Bauer, E., Noronha, A., ... & Fleming, R. M. (2017). Generation of genome-scale metabolic reconstructions for 773 members of the human gut microbiota. Nature biotechnology, 35(1), 81.
cpd00099	cl[e]	Chloride	AGORA	YES	NO	Magnúsdóttir, S., Heinken, A., Kutt, L., Ravcheev, D. A., Bauer, E., Noronha, A., ... & Fleming, R. M. (2017). Generation of genome-scale metabolic reconstructions for 773 members of the human gut microbiota. Nature biotechnology, 35(1), 81.
cpd32117	clpn140[c]	cardiolipin (tetratetradecanoyl, n-C14:0)	AGORA	NO	NO	Magnúsdóttir, S., Heinken, A., Kutt, L., Ravcheev, D. A., Bauer, E., Noronha, A., ... & Fleming, R. M. (2017). Generation of genome-scale metabolic reconstructions for 773 members of the human gut microbiota. Nature biotechnology, 35(1), 81.
cpd23601	clpn160[c]	cardiolipin (tetrahexadecanoyl, n-C16:0)	AGORA	NO	NO	Magnúsdóttir, S., Heinken, A., Kutt, L., Ravcheev, D. A., Bauer, E., Noronha, A., ... & Fleming, R. M. (2017). Generation of genome-scale metabolic reconstructions for 773 members of the human gut microbiota. Nature biotechnology, 35(1), 81.
cpd15430	clpn180[c]	cardiolipin (tetraoctadecanoyl, n-C18:0)	AGORA	NO	NO	Magnúsdóttir, S., Heinken, A., Kutt, L., Ravcheev, D. A., Bauer, E., Noronha, A., ... & Fleming, R. M. (2017). Generation of genome-scale metabolic reconstructions for 773 members of the human gut microbiota. Nature biotechnology, 35(1), 81.
cpd15798	clpnai15[c]	cardiolipin (12-methyl-tetradecanoyl, anteiso-C15)	AGORA	NO	NO	Magnúsdóttir, S., Heinken, A., Kutt, L., Ravcheev, D. A., Bauer, E., Noronha, A., ... & Fleming, R. M. (2017). Generation of genome-scale metabolic reconstructions for 773 members of the human gut microbiota. Nature biotechnology, 35(1), 81.
cpd15795	clpnai17[c]	cardiolipin (14-methyl-hexadecanoyl, anteiso-C17)	AGORA	NO	NO	Magnúsdóttir, S., Heinken, A., Kutt, L., Ravcheev, D. A., Bauer, E., Noronha, A., ... & Fleming, R. M. (2017). Generation of genome-scale metabolic reconstructions for 773 members of the human gut microbiota. Nature biotechnology, 35(1), 81.
cpd15796	clpni14[c]	cardiolipin (12-methyl-tridecanoyl, iso-C14)	AGORA	NO	NO	Magnúsdóttir, S., Heinken, A., Kutt, L., Ravcheev, D. A., Bauer, E., Noronha, A., ... & Fleming, R. M. (2017). Generation of genome-scale metabolic reconstructions for 773 members of the human gut microbiota. Nature biotechnology, 35(1), 81.
cpd15797	clpni15[c]	cardiolipin (13-methyl-tetradecanoyl, iso-C15)	AGORA	NO	NO	Magnúsdóttir, S., Heinken, A., Kutt, L., Ravcheev, D. A., Bauer, E., Noronha, A., ... & Fleming, R. M. (2017). Generation of genome-scale metabolic reconstructions for 773 members of the human gut microbiota. Nature biotechnology, 35(1), 81.
cpd15799	clpni16[c]	cardiolipin (14-methyl-pentadecanoyl, iso-C16)	AGORA	NO	NO	Magnúsdóttir, S., Heinken, A., Kutt, L., Ravcheev, D. A., Bauer, E., Noronha, A., ... & Fleming, R. M. (2017). Generation of genome-scale metabolic reconstructions for 773 members of the human gut microbiota. Nature biotechnology, 35(1), 81.
cpd15794	clpni17[c]	cardiolipin (15-methyl-hexadecanoyl, iso-C17)	AGORA	NO	NO	Magnúsdóttir, S., Heinken, A., Kutt, L., Ravcheev, D. A., Bauer, E., Noronha, A., ... & Fleming, R. M. (2017). Generation of genome-scale metabolic reconstructions for 773 members of the human gut microbiota. Nature biotechnology, 35(1), 81.
cpd00046	cmp[c]	CMP	AGORA	NO	NO	Magnúsdóttir, S., Heinken, A., Kutt, L., Ravcheev, D. A., Bauer, E., Noronha, A., ... & Fleming, R. M. (2017). Generation of genome-scale metabolic reconstructions for 773 members of the human gut microbiota. Nature biotechnology, 35(1), 81.
cpd00112	cmpacna[c]	CMP-N-acetyl-beta-neuraminate(2-)	AGORA	NO	NO	Magnúsdóttir, S., Heinken, A., Kutt, L., Ravcheev, D. A., Bauer, E., Noronha, A., ... & Fleming, R. M. (2017). Generation of genome-scale metabolic reconstructions for 773 members of the human gut microbiota. Nature biotechnology, 35(1), 81.
cpd00011	co2[c]	carbon dioxide	AGORA	NO	NO	Magnúsdóttir, S., Heinken, A., Kutt, L., Ravcheev, D. A., Bauer, E., Noronha, A., ... & Fleming, R. M. (2017). Generation of genome-scale metabolic reconstructions for 773 members of the human gut microbiota. Nature biotechnology, 35(1), 81.
cpd00011	co2[e]	carbon dioxide	AGORA	NO	NO	Magnúsdóttir, S., Heinken, A., Kutt, L., Ravcheev, D. A., Bauer, E., Noronha, A., ... & Fleming, R. M. (2017). Generation of genome-scale metabolic reconstructions for 773 members of the human gut microbiota. Nature biotechnology, 35(1), 81.
cpd00010	coa[c]	Coenzyme A	AGORA	NO	NO	Magnúsdóttir, S., Heinken, A., Kutt, L., Ravcheev, D. A., Bauer, E., Noronha, A., ... & Fleming, R. M. (2017). Generation of genome-scale metabolic reconstructions for 773 members of the human gut microbiota. Nature biotechnology, 35(1), 81.
cpd00149	cobalt2[c]	Co2+	AGORA	YES	NO	Magnúsdóttir, S., Heinken, A., Kutt, L., Ravcheev, D. A., Bauer, E., Noronha, A., ... & Fleming, R. M. (2017). Generation of genome-scale metabolic reconstructions for 773 members of the human gut microbiota. Nature biotechnology, 35(1), 81.
cpd00149	cobalt2[e]	Co2+	AGORA	YES	NO	Magnúsdóttir, S., Heinken, A., Kutt, L., Ravcheev, D. A., Bauer, E., Noronha, A., ... & Fleming, R. M. (2017). Generation of genome-scale metabolic reconstructions for 773 members of the human gut microbiota. Nature biotechnology, 35(1), 81.
cpd36802	core2[e]	Core 2	AGORA	NO	NO	Magnúsdóttir, S., Heinken, A., Kutt, L., Ravcheev, D. A., Bauer, E., Noronha, A., ... & Fleming, R. M. (2017). Generation of genome-scale metabolic reconstructions for 773 members of the human gut microbiota. Nature biotechnology, 35(1), 81.
cpdAGORA783	core2_rl[e]	released Core 2	AGORA	NO	NO	Magnúsdóttir, S., Heinken, A., Kutt, L., Ravcheev, D. A., Bauer, E., Noronha, A., ... & Fleming, R. M. (2017). Generation of genome-scale metabolic reconstructions for 773 members of the human gut microbiota. Nature biotechnology, 35(1), 81.
cpd11842	core3[e]	Core 3	AGORA	NO	NO	Magnúsdóttir, S., Heinken, A., Kutt, L., Ravcheev, D. A., Bauer, E., Noronha, A., ... & Fleming, R. M. (2017). Generation of genome-scale metabolic reconstructions for 773 members of the human gut microbiota. Nature biotechnology, 35(1), 81.
cpd02992	core4[e]	Core 4	AGORA	NO	NO	Magnúsdóttir, S., Heinken, A., Kutt, L., Ravcheev, D. A., Bauer, E., Noronha, A., ... & Fleming, R. M. (2017). Generation of genome-scale metabolic reconstructions for 773 members of the human gut microbiota. Nature biotechnology, 35(1), 81.
cpdAGORA786	core4_rl[e]	released Core 4	AGORA	NO	NO	Magnúsdóttir, S., Heinken, A., Kutt, L., Ravcheev, D. A., Bauer, E., Noronha, A., ... & Fleming, R. M. (2017). Generation of genome-scale metabolic reconstructions for 773 members of the human gut microbiota. Nature biotechnology, 35(1), 81.
cpdAGORA787	core5[e]	Core 5	AGORA	NO	NO	Magnúsdóttir, S., Heinken, A., Kutt, L., Ravcheev, D. A., Bauer, E., Noronha, A., ... & Fleming, R. M. (2017). Generation of genome-scale metabolic reconstructions for 773 members of the human gut microbiota. Nature biotechnology, 35(1), 81.
cpd37201	core6[e]	Core 6	AGORA	NO	NO	Magnúsdóttir, S., Heinken, A., Kutt, L., Ravcheev, D. A., Bauer, E., Noronha, A., ... & Fleming, R. M. (2017). Generation of genome-scale metabolic reconstructions for 773 members of the human gut microbiota. Nature biotechnology, 35(1), 81.
cpdAGORA789	core7[e]	Core 7	AGORA	NO	NO	Magnúsdóttir, S., Heinken, A., Kutt, L., Ravcheev, D. A., Bauer, E., Noronha, A., ... & Fleming, R. M. (2017). Generation of genome-scale metabolic reconstructions for 773 members of the human gut microbiota. Nature biotechnology, 35(1), 81.
cpdAGORA790	core8[e]	Core 8	AGORA	NO	NO	Magnúsdóttir, S., Heinken, A., Kutt, L., Ravcheev, D. A., Bauer, E., Noronha, A., ... & Fleming, R. M. (2017). Generation of genome-scale metabolic reconstructions for 773 members of the human gut microbiota. Nature biotechnology, 35(1), 81.
cpd02083	cpppg3[c]	Coproporphyrinogen III	AGORA	NO	NO	Magnúsdóttir, S., Heinken, A., Kutt, L., Ravcheev, D. A., Bauer, E., Noronha, A., ... & Fleming, R. M. (2017). Generation of genome-scale metabolic reconstructions for 773 members of the human gut microbiota. Nature biotechnology, 35(1), 81.
cpd00052	ctp[c]	CTP	AGORA	NO	NO	Magnúsdóttir, S., Heinken, A., Kutt, L., Ravcheev, D. A., Bauer, E., Noronha, A., ... & Fleming, R. M. (2017). Generation of genome-scale metabolic reconstructions for 773 members of the human gut microbiota. Nature biotechnology, 35(1), 81.
cpd00058	cu2[c]	Cu2+	AGORA	YES	NO	Magnúsdóttir, S., Heinken, A., Kutt, L., Ravcheev, D. A., Bauer, E., Noronha, A., ... & Fleming, R. M. (2017). Generation of genome-scale metabolic reconstructions for 773 members of the human gut microbiota. Nature biotechnology, 35(1), 81.
cpd00058	cu2[e]	Cu2+	AGORA	YES	NO	Magnúsdóttir, S., Heinken, A., Kutt, L., Ravcheev, D. A., Bauer, E., Noronha, A., ... & Fleming, R. M. (2017). Generation of genome-scale metabolic reconstructions for 773 members of the human gut microbiota. Nature biotechnology, 35(1), 81.
cpd00084	cys_L[c]	L-cysteine	AGORA	NO	NO	Magnúsdóttir, S., Heinken, A., Kutt, L., Ravcheev, D. A., Bauer, E., Noronha, A., ... & Fleming, R. M. (2017). Generation of genome-scale metabolic reconstructions for 773 members of the human gut microbiota. Nature biotechnology, 35(1), 81.
cpd00084	cys_L[e]	L-cysteine	AGORA	NO	NO	Magnúsdóttir, S., Heinken, A., Kutt, L., Ravcheev, D. A., Bauer, E., Noronha, A., ... & Fleming, R. M. (2017). Generation of genome-scale metabolic reconstructions for 773 members of the human gut microbiota. Nature biotechnology, 35(1), 81.
cpd19019	cyst_L[c]	L-cystathionine	AGORA	NO	NO	Magnúsdóttir, S., Heinken, A., Kutt, L., Ravcheev, D. A., Bauer, E., Noronha, A., ... & Fleming, R. M. (2017). Generation of genome-scale metabolic reconstructions for 773 members of the human gut microbiota. Nature biotechnology, 35(1), 81.
cpd00367	cytd[c]	Cytidine	AGORA	NO	NO	Magnúsdóttir, S., Heinken, A., Kutt, L., Ravcheev, D. A., Bauer, E., Noronha, A., ... & Fleming, R. M. (2017). Generation of genome-scale metabolic reconstructions for 773 members of the human gut microbiota. Nature biotechnology, 35(1), 81.
cpd00438	dad_2[c]	2-deoxyadenosine	AGORA	NO	NO	Magnúsdóttir, S., Heinken, A., Kutt, L., Ravcheev, D. A., Bauer, E., Noronha, A., ... & Fleming, R. M. (2017). Generation of genome-scale metabolic reconstructions for 773 members of the human gut microbiota. Nature biotechnology, 35(1), 81.
cpd00177	dadp[c]	dADP	AGORA	NO	NO	Magnúsdóttir, S., Heinken, A., Kutt, L., Ravcheev, D. A., Bauer, E., Noronha, A., ... & Fleming, R. M. (2017). Generation of genome-scale metabolic reconstructions for 773 members of the human gut microbiota. Nature biotechnology, 35(1), 81.
cpd00294	damp[c]	dAMP(2-)	AGORA	NO	NO	Magnúsdóttir, S., Heinken, A., Kutt, L., Ravcheev, D. A., Bauer, E., Noronha, A., ... & Fleming, R. M. (2017). Generation of genome-scale metabolic reconstructions for 773 members of the human gut microbiota. Nature biotechnology, 35(1), 81.
cpd00115	datp[c]	dATP	AGORA	NO	NO	Magnúsdóttir, S., Heinken, A., Kutt, L., Ravcheev, D. A., Bauer, E., Noronha, A., ... & Fleming, R. M. (2017). Generation of genome-scale metabolic reconstructions for 773 members of the human gut microbiota. Nature biotechnology, 35(1), 81.
cpd11474	dcaACP[c]	Decanoyl-ACP (n-C10:0ACP)	AGORA	NO	NO	Magnúsdóttir, S., Heinken, A., Kutt, L., Ravcheev, D. A., Bauer, E., Noronha, A., ... & Fleming, R. M. (2017). Generation of genome-scale metabolic reconstructions for 773 members of the human gut microbiota. Nature biotechnology, 35(1), 81.
cpd02375	dcamp[c]	N6-(1,2-Dicarboxyethyl)-AMP	AGORA	NO	NO	Magnúsdóttir, S., Heinken, A., Kutt, L., Ravcheev, D. A., Bauer, E., Noronha, A., ... & Fleming, R. M. (2017). Generation of genome-scale metabolic reconstructions for 773 members of the human gut microbiota. Nature biotechnology, 35(1), 81.
cpd00533	dcdp[c]	dCDP	AGORA	NO	NO	Magnúsdóttir, S., Heinken, A., Kutt, L., Ravcheev, D. A., Bauer, E., Noronha, A., ... & Fleming, R. M. (2017). Generation of genome-scale metabolic reconstructions for 773 members of the human gut microbiota. Nature biotechnology, 35(1), 81.
cpd00206	dcmp[c]	dCMP	AGORA	NO	NO	Magnúsdóttir, S., Heinken, A., Kutt, L., Ravcheev, D. A., Bauer, E., Noronha, A., ... & Fleming, R. M. (2017). Generation of genome-scale metabolic reconstructions for 773 members of the human gut microbiota. Nature biotechnology, 35(1), 81.
cpd00356	dctp[c]	dCTP	AGORA	NO	NO	Magnúsdóttir, S., Heinken, A., Kutt, L., Ravcheev, D. A., Bauer, E., Noronha, A., ... & Fleming, R. M. (2017). Generation of genome-scale metabolic reconstructions for 773 members of the human gut microbiota. Nature biotechnology, 35(1), 81.
cpd00654	dcyt[c]	Deoxycytidine	AGORA	NO	NO	Magnúsdóttir, S., Heinken, A., Kutt, L., Ravcheev, D. A., Bauer, E., Noronha, A., ... & Fleming, R. M. (2017). Generation of genome-scale metabolic reconstructions for 773 members of the human gut microbiota. Nature biotechnology, 35(1), 81.
cpd11468	ddcaACP[c]	Dodecanoyl-ACP (n-C12:0ACP)	AGORA	NO	NO	Magnúsdóttir, S., Heinken, A., Kutt, L., Ravcheev, D. A., Bauer, E., Noronha, A., ... & Fleming, R. M. (2017). Generation of genome-scale metabolic reconstructions for 773 members of the human gut microbiota. Nature biotechnology, 35(1), 81.
cpd01741	ddca[c]	laurate	AGORA	YES	NO	Magnúsdóttir, S., Heinken, A., Kutt, L., Ravcheev, D. A., Bauer, E., Noronha, A., ... & Fleming, R. M. (2017). Generation of genome-scale metabolic reconstructions for 773 members of the human gut microbiota. Nature biotechnology, 35(1), 81.
cpd11594	dextrin[c]	Dextrin	AGORA	YES	NO	Magnúsdóttir, S., Heinken, A., Kutt, L., Ravcheev, D. A., Bauer, E., Noronha, A., ... & Fleming, R. M. (2017). Generation of genome-scale metabolic reconstructions for 773 members of the human gut microbiota. Nature biotechnology, 35(1), 81.
cpd11594	dextrin[e]	Dextrin	AGORA	YES	NO	Magnúsdóttir, S., Heinken, A., Kutt, L., Ravcheev, D. A., Bauer, E., Noronha, A., ... & Fleming, R. M. (2017). Generation of genome-scale metabolic reconstructions for 773 members of the human gut microbiota. Nature biotechnology, 35(1), 81.
cpd00295	dgdp[c]	dGDP	AGORA	NO	NO	Magnúsdóttir, S., Heinken, A., Kutt, L., Ravcheev, D. A., Bauer, E., Noronha, A., ... & Fleming, R. M. (2017). Generation of genome-scale metabolic reconstructions for 773 members of the human gut microbiota. Nature biotechnology, 35(1), 81.
cpd00296	dgmp[c]	dGMP	AGORA	NO	NO	Magnúsdóttir, S., Heinken, A., Kutt, L., Ravcheev, D. A., Bauer, E., Noronha, A., ... & Fleming, R. M. (2017). Generation of genome-scale metabolic reconstructions for 773 members of the human gut microbiota. Nature biotechnology, 35(1), 81.
cpd00277	dgsn[c]	Deoxyguanosine	AGORA	NO	NO	Magnúsdóttir, S., Heinken, A., Kutt, L., Ravcheev, D. A., Bauer, E., Noronha, A., ... & Fleming, R. M. (2017). Generation of genome-scale metabolic reconstructions for 773 members of the human gut microbiota. Nature biotechnology, 35(1), 81.
cpd00241	dgtp[c]	dGTP	AGORA	NO	NO	Magnúsdóttir, S., Heinken, A., Kutt, L., Ravcheev, D. A., Bauer, E., Noronha, A., ... & Fleming, R. M. (2017). Generation of genome-scale metabolic reconstructions for 773 members of the human gut microbiota. Nature biotechnology, 35(1), 81.
cpd00157	dha[c]	glycerone	AGORA	NO	NO	Magnúsdóttir, S., Heinken, A., Kutt, L., Ravcheev, D. A., Bauer, E., Noronha, A., ... & Fleming, R. M. (2017). Generation of genome-scale metabolic reconstructions for 773 members of the human gut microbiota. Nature biotechnology, 35(1), 81.
cpd00095	dhap[c]	Dihydroxyacetone phosphate	AGORA	NO	NO	Magnúsdóttir, S., Heinken, A., Kutt, L., Ravcheev, D. A., Bauer, E., Noronha, A., ... & Fleming, R. M. (2017). Generation of genome-scale metabolic reconstructions for 773 members of the human gut microbiota. Nature biotechnology, 35(1), 81.
cpd00330	dhf[c]	7,8-Dihydrofolate	AGORA	NO	NO	Magnúsdóttir, S., Heinken, A., Kutt, L., Ravcheev, D. A., Bauer, E., Noronha, A., ... & Fleming, R. M. (2017). Generation of genome-scale metabolic reconstructions for 773 members of the human gut microbiota. Nature biotechnology, 35(1), 81.
cpd00449	dhlam[c]	dihydrolipoamide	AGORA	NO	NO	Magnúsdóttir, S., Heinken, A., Kutt, L., Ravcheev, D. A., Bauer, E., Noronha, A., ... & Fleming, R. M. (2017). Generation of genome-scale metabolic reconstructions for 773 members of the human gut microbiota. Nature biotechnology, 35(1), 81.
cpd02295	dhna[c]	1,4-Dihydroxy-2-naphthoate	AGORA	NO	NO	Magnúsdóttir, S., Heinken, A., Kutt, L., Ravcheev, D. A., Bauer, E., Noronha, A., ... & Fleming, R. M. (2017). Generation of genome-scale metabolic reconstructions for 773 members of the human gut microbiota. Nature biotechnology, 35(1), 81.
cpd02961	dhnpt[c]	Dihydroneopterin	AGORA	NO	NO	Magnúsdóttir, S., Heinken, A., Kutt, L., Ravcheev, D. A., Bauer, E., Noronha, A., ... & Fleming, R. M. (2017). Generation of genome-scale metabolic reconstructions for 773 members of the human gut microbiota. Nature biotechnology, 35(1), 81.
cpd00282	dhor_S[c]	(S)-dihydroorotate	AGORA	NO	NO	Magnúsdóttir, S., Heinken, A., Kutt, L., Ravcheev, D. A., Bauer, E., Noronha, A., ... & Fleming, R. M. (2017). Generation of genome-scale metabolic reconstructions for 773 members of the human gut microbiota. Nature biotechnology, 35(1), 81.
cpd08636	dhptd[c]	4,5-dihydroxy-2,3-pentanedione	AGORA	NO	NO	Magnúsdóttir, S., Heinken, A., Kutt, L., Ravcheev, D. A., Bauer, E., Noronha, A., ... & Fleming, R. M. (2017). Generation of genome-scale metabolic reconstructions for 773 members of the human gut microbiota. Nature biotechnology, 35(1), 81.
cpd15730	diglcpg180[c]	Diglucosyl-1,2 distearoylglycerol	AGORA	NO	NO	Magnúsdóttir, S., Heinken, A., Kutt, L., Ravcheev, D. A., Bauer, E., Noronha, A., ... & Fleming, R. M. (2017). Generation of genome-scale metabolic reconstructions for 773 members of the human gut microbiota. Nature biotechnology, 35(1), 81.
cpd15732	diglcpgai17[c]	Diglucosyl-1,2 dianteisoheptadecanoylglycerol	AGORA	NO	NO	Magnúsdóttir, S., Heinken, A., Kutt, L., Ravcheev, D. A., Bauer, E., Noronha, A., ... & Fleming, R. M. (2017). Generation of genome-scale metabolic reconstructions for 773 members of the human gut microbiota. Nature biotechnology, 35(1), 81.
cpd15731	diglcpgi17[c]	Diglucosyl-1,2 diisoheptadecanoylglycerol	AGORA	NO	NO	Magnúsdóttir, S., Heinken, A., Kutt, L., Ravcheev, D. A., Bauer, E., Noronha, A., ... & Fleming, R. M. (2017). Generation of genome-scale metabolic reconstructions for 773 members of the human gut microbiota. Nature biotechnology, 35(1), 81.
cpd03279	din[c]	Deoxyinosine	AGORA	NO	NO	Magnúsdóttir, S., Heinken, A., Kutt, L., Ravcheev, D. A., Bauer, E., Noronha, A., ... & Fleming, R. M. (2017). Generation of genome-scale metabolic reconstructions for 773 members of the human gut microbiota. Nature biotechnology, 35(1), 81.
cpd01997	dmbzid[c]	5,6-Dimethylbenzimidazole	AGORA	NO	NO	Magnúsdóttir, S., Heinken, A., Kutt, L., Ravcheev, D. A., Bauer, E., Noronha, A., ... & Fleming, R. M. (2017). Generation of genome-scale metabolic reconstructions for 773 members of the human gut microbiota. Nature biotechnology, 35(1), 81.
cpd00202	dmpp[c]	Dimethylallyl diphosphate	AGORA	NO	NO	Magnúsdóttir, S., Heinken, A., Kutt, L., Ravcheev, D. A., Bauer, E., Noronha, A., ... & Fleming, R. M. (2017). Generation of genome-scale metabolic reconstructions for 773 members of the human gut microbiota. Nature biotechnology, 35(1), 81.
cpd00638	dnad[c]	Deamino-NAD+	AGORA	NO	NO	Magnúsdóttir, S., Heinken, A., Kutt, L., Ravcheev, D. A., Bauer, E., Noronha, A., ... & Fleming, R. M. (2017). Generation of genome-scale metabolic reconstructions for 773 members of the human gut microbiota. Nature biotechnology, 35(1), 81.
cpd17042	dnarep[c]	DNA replication	AGORA	NO	NO	Magnúsdóttir, S., Heinken, A., Kutt, L., Ravcheev, D. A., Bauer, E., Noronha, A., ... & Fleming, R. M. (2017). Generation of genome-scale metabolic reconstructions for 773 members of the human gut microbiota. Nature biotechnology, 35(1), 81.
cpd00655	dpcoa[c]	Dephospho-CoA	AGORA	NO	NO	Magnúsdóttir, S., Heinken, A., Kutt, L., Ravcheev, D. A., Bauer, E., Noronha, A., ... & Fleming, R. M. (2017). Generation of genome-scale metabolic reconstructions for 773 members of the human gut microbiota. Nature biotechnology, 35(1), 81.
cpd01242	drib[c]	2-deoxy-D-ribose	AGORA	NO	NO	Magnúsdóttir, S., Heinken, A., Kutt, L., Ravcheev, D. A., Bauer, E., Noronha, A., ... & Fleming, R. M. (2017). Generation of genome-scale metabolic reconstructions for 773 members of the human gut microbiota. Nature biotechnology, 35(1), 81.
cpd01242	drib[e]	2-deoxy-D-ribose	AGORA	NO	NO	Magnúsdóttir, S., Heinken, A., Kutt, L., Ravcheev, D. A., Bauer, E., Noronha, A., ... & Fleming, R. M. (2017). Generation of genome-scale metabolic reconstructions for 773 members of the human gut microbiota. Nature biotechnology, 35(1), 81.
cpdAGORA836	dsT_antigen[e]	disialyl-T antigen	AGORA	NO	NO	Magnúsdóttir, S., Heinken, A., Kutt, L., Ravcheev, D. A., Bauer, E., Noronha, A., ... & Fleming, R. M. (2017). Generation of genome-scale metabolic reconstructions for 773 members of the human gut microbiota. Nature biotechnology, 35(1), 81.
cpdAGORA837	dsT_antigen_rl[e]	released disialyl-T antigen	AGORA	NO	NO	Magnúsdóttir, S., Heinken, A., Kutt, L., Ravcheev, D. A., Bauer, E., Noronha, A., ... & Fleming, R. M. (2017). Generation of genome-scale metabolic reconstructions for 773 members of the human gut microbiota. Nature biotechnology, 35(1), 81.
cpd00521	dtdp4d6dg[c]	dTDP-4-dehydro-6-deoxy-alpha-D-glucose(2-)	AGORA	NO	NO	Magnúsdóttir, S., Heinken, A., Kutt, L., Ravcheev, D. A., Bauer, E., Noronha, A., ... & Fleming, R. M. (2017). Generation of genome-scale metabolic reconstructions for 773 members of the human gut microbiota. Nature biotechnology, 35(1), 81.
cpd00522	dtdp4d6dm[c]	dTDP-4-dehydro-6-deoxy-L-mannose(2-)	AGORA	NO	NO	Magnúsdóttir, S., Heinken, A., Kutt, L., Ravcheev, D. A., Bauer, E., Noronha, A., ... & Fleming, R. M. (2017). Generation of genome-scale metabolic reconstructions for 773 members of the human gut microbiota. Nature biotechnology, 35(1), 81.
cpd00297	dtdp[c]	dTDP	AGORA	NO	NO	Magnúsdóttir, S., Heinken, A., Kutt, L., Ravcheev, D. A., Bauer, E., Noronha, A., ... & Fleming, R. M. (2017). Generation of genome-scale metabolic reconstructions for 773 members of the human gut microbiota. Nature biotechnology, 35(1), 81.
cpd00626	dtdpglu[c]	dTDP-glucose(2-)	AGORA	NO	NO	Magnúsdóttir, S., Heinken, A., Kutt, L., Ravcheev, D. A., Bauer, E., Noronha, A., ... & Fleming, R. M. (2017). Generation of genome-scale metabolic reconstructions for 773 members of the human gut microbiota. Nature biotechnology, 35(1), 81.
cpd02113	dtdprmn[c]	dTDP-L-rhamnose	AGORA	NO	NO	Magnúsdóttir, S., Heinken, A., Kutt, L., Ravcheev, D. A., Bauer, E., Noronha, A., ... & Fleming, R. M. (2017). Generation of genome-scale metabolic reconstructions for 773 members of the human gut microbiota. Nature biotechnology, 35(1), 81.
cpd00298	dtmp[c]	dTMP	AGORA	NO	NO	Magnúsdóttir, S., Heinken, A., Kutt, L., Ravcheev, D. A., Bauer, E., Noronha, A., ... & Fleming, R. M. (2017). Generation of genome-scale metabolic reconstructions for 773 members of the human gut microbiota. Nature biotechnology, 35(1), 81.
cpd00357	dttp[c]	dTTP	AGORA	NO	NO	Magnúsdóttir, S., Heinken, A., Kutt, L., Ravcheev, D. A., Bauer, E., Noronha, A., ... & Fleming, R. M. (2017). Generation of genome-scale metabolic reconstructions for 773 members of the human gut microbiota. Nature biotechnology, 35(1), 81.
cpd00978	dudp[c]	dUDP	AGORA	NO	NO	Magnúsdóttir, S., Heinken, A., Kutt, L., Ravcheev, D. A., Bauer, E., Noronha, A., ... & Fleming, R. M. (2017). Generation of genome-scale metabolic reconstructions for 773 members of the human gut microbiota. Nature biotechnology, 35(1), 81.
cpd00299	dump[c]	dUMP	AGORA	NO	NO	Magnúsdóttir, S., Heinken, A., Kutt, L., Ravcheev, D. A., Bauer, E., Noronha, A., ... & Fleming, R. M. (2017). Generation of genome-scale metabolic reconstructions for 773 members of the human gut microbiota. Nature biotechnology, 35(1), 81.
cpd00412	duri[c]	Deoxyuridine	AGORA	NO	NO	Magnúsdóttir, S., Heinken, A., Kutt, L., Ravcheev, D. A., Bauer, E., Noronha, A., ... & Fleming, R. M. (2017). Generation of genome-scale metabolic reconstructions for 773 members of the human gut microbiota. Nature biotechnology, 35(1), 81.
cpd00358	dutp[c]	dUTP	AGORA	NO	NO	Magnúsdóttir, S., Heinken, A., Kutt, L., Ravcheev, D. A., Bauer, E., Noronha, A., ... & Fleming, R. M. (2017). Generation of genome-scale metabolic reconstructions for 773 members of the human gut microbiota. Nature biotechnology, 35(1), 81.
cpd08289	dxyl5p[c]	1-deoxy-D-xylulose 5-phosphate	AGORA	NO	NO	Magnúsdóttir, S., Heinken, A., Kutt, L., Ravcheev, D. A., Bauer, E., Noronha, A., ... & Fleming, R. M. (2017). Generation of genome-scale metabolic reconstructions for 773 members of the human gut microbiota. Nature biotechnology, 35(1), 81.
cpd19042	e4hglu[c]	erythro-4-hydroxy-L-glutamate(1-)	AGORA	NO	NO	Magnúsdóttir, S., Heinken, A., Kutt, L., Ravcheev, D. A., Bauer, E., Noronha, A., ... & Fleming, R. M. (2017). Generation of genome-scale metabolic reconstructions for 773 members of the human gut microbiota. Nature biotechnology, 35(1), 81.
cpd00236	e4p[c]	D-Erythrose 4-phosphate	AGORA	NO	NO	Magnúsdóttir, S., Heinken, A., Kutt, L., Ravcheev, D. A., Bauer, E., Noronha, A., ... & Fleming, R. M. (2017). Generation of genome-scale metabolic reconstructions for 773 members of the human gut microbiota. Nature biotechnology, 35(1), 81.
cpd02843	eig3p[c]	D-erythro-1-(Imidazol-4-yl)glycerol 3-phosphate	AGORA	NO	NO	Magnúsdóttir, S., Heinken, A., Kutt, L., Ravcheev, D. A., Bauer, E., Noronha, A., ... & Fleming, R. M. (2017). Generation of genome-scale metabolic reconstructions for 773 members of the human gut microbiota. Nature biotechnology, 35(1), 81.
cpd00162	etha[c]	etha[c]	AGORA	NO	NO	Magnúsdóttir, S., Heinken, A., Kutt, L., Ravcheev, D. A., Bauer, E., Noronha, A., ... & Fleming, R. M. (2017). Generation of genome-scale metabolic reconstructions for 773 members of the human gut microbiota. Nature biotechnology, 35(1), 81.
cpd00057	etoh[c]	ethanol	AGORA	YES	NO	Magnúsdóttir, S., Heinken, A., Kutt, L., Ravcheev, D. A., Bauer, E., Noronha, A., ... & Fleming, R. M. (2017). Generation of genome-scale metabolic reconstructions for 773 members of the human gut microbiota. Nature biotechnology, 35(1), 81.
cpd00057	etoh[e]	ethanol	AGORA	YES	NO	Magnúsdóttir, S., Heinken, A., Kutt, L., Ravcheev, D. A., Bauer, E., Noronha, A., ... & Fleming, R. M. (2017). Generation of genome-scale metabolic reconstructions for 773 members of the human gut microbiota. Nature biotechnology, 35(1), 81.
cpdAGORA856	f1a[e]	F1alpha	AGORA	NO	NO	Magnúsdóttir, S., Heinken, A., Kutt, L., Ravcheev, D. A., Bauer, E., Noronha, A., ... & Fleming, R. M. (2017). Generation of genome-scale metabolic reconstructions for 773 members of the human gut microbiota. Nature biotechnology, 35(1), 81.
cpdAGORA857	f1a_rl[e]	released F1alpha antigen	AGORA	NO	NO	Magnúsdóttir, S., Heinken, A., Kutt, L., Ravcheev, D. A., Bauer, E., Noronha, A., ... & Fleming, R. M. (2017). Generation of genome-scale metabolic reconstructions for 773 members of the human gut microbiota. Nature biotechnology, 35(1), 81.
cpd00802	f1p[c]	D-Fructose 1-phosphate	AGORA	NO	NO	Magnúsdóttir, S., Heinken, A., Kutt, L., Ravcheev, D. A., Bauer, E., Noronha, A., ... & Fleming, R. M. (2017). Generation of genome-scale metabolic reconstructions for 773 members of the human gut microbiota. Nature biotechnology, 35(1), 81.
cpd00072	f6p[c]	D-Fructose 6-phosphate	AGORA	NO	NO	Magnúsdóttir, S., Heinken, A., Kutt, L., Ravcheev, D. A., Bauer, E., Noronha, A., ... & Fleming, R. M. (2017). Generation of genome-scale metabolic reconstructions for 773 members of the human gut microbiota. Nature biotechnology, 35(1), 81.
cpd00015	fad[c]	Flavin adenine dinucleotide oxidized	AGORA	NO	NO	Magnúsdóttir, S., Heinken, A., Kutt, L., Ravcheev, D. A., Bauer, E., Noronha, A., ... & Fleming, R. M. (2017). Generation of genome-scale metabolic reconstructions for 773 members of the human gut microbiota. Nature biotechnology, 35(1), 81.
cpd00982	fadh2[c]	Flavin adenine dinucleotide reduced	AGORA	NO	NO	Magnúsdóttir, S., Heinken, A., Kutt, L., Ravcheev, D. A., Bauer, E., Noronha, A., ... & Fleming, R. M. (2017). Generation of genome-scale metabolic reconstructions for 773 members of the human gut microbiota. Nature biotechnology, 35(1), 81.
cpd00806	fc1p[c]	L-Fuculose 1-phosphate	AGORA	NO	NO	Magnúsdóttir, S., Heinken, A., Kutt, L., Ravcheev, D. A., Bauer, E., Noronha, A., ... & Fleming, R. M. (2017). Generation of genome-scale metabolic reconstructions for 773 members of the human gut microbiota. Nature biotechnology, 35(1), 81.
cpd01186	fcl_L[c]	L-fuculose	AGORA	NO	NO	Magnúsdóttir, S., Heinken, A., Kutt, L., Ravcheev, D. A., Bauer, E., Noronha, A., ... & Fleming, R. M. (2017). Generation of genome-scale metabolic reconstructions for 773 members of the human gut microbiota. Nature biotechnology, 35(1), 81.
cpd00290	fdp[c]	D-Fructose 1,6-bisphosphate	AGORA	NO	NO	Magnúsdóttir, S., Heinken, A., Kutt, L., Ravcheev, D. A., Bauer, E., Noronha, A., ... & Fleming, R. M. (2017). Generation of genome-scale metabolic reconstructions for 773 members of the human gut microbiota. Nature biotechnology, 35(1), 81.
cpd11621	fdxox[c]	Oxidized ferredoxin	AGORA	NO	NO	Magnúsdóttir, S., Heinken, A., Kutt, L., Ravcheev, D. A., Bauer, E., Noronha, A., ... & Fleming, R. M. (2017). Generation of genome-scale metabolic reconstructions for 773 members of the human gut microbiota. Nature biotechnology, 35(1), 81.
cpd11620	fdxrd[c]	Reduced ferredoxin	AGORA	NO	NO	Magnúsdóttir, S., Heinken, A., Kutt, L., Ravcheev, D. A., Bauer, E., Noronha, A., ... & Fleming, R. M. (2017). Generation of genome-scale metabolic reconstructions for 773 members of the human gut microbiota. Nature biotechnology, 35(1), 81.
cpd10515	fe2[c]	Fe2+	AGORA	YES	NO	Magnúsdóttir, S., Heinken, A., Kutt, L., Ravcheev, D. A., Bauer, E., Noronha, A., ... & Fleming, R. M. (2017). Generation of genome-scale metabolic reconstructions for 773 members of the human gut microbiota. Nature biotechnology, 35(1), 81.
cpd10515	fe2[e]	Fe2+	AGORA	YES	NO	Magnúsdóttir, S., Heinken, A., Kutt, L., Ravcheev, D. A., Bauer, E., Noronha, A., ... & Fleming, R. M. (2017). Generation of genome-scale metabolic reconstructions for 773 members of the human gut microbiota. Nature biotechnology, 35(1), 81.
cpd10516	fe3[c]	Fe3+	AGORA	YES	NO	Magnúsdóttir, S., Heinken, A., Kutt, L., Ravcheev, D. A., Bauer, E., Noronha, A., ... & Fleming, R. M. (2017). Generation of genome-scale metabolic reconstructions for 773 members of the human gut microbiota. Nature biotechnology, 35(1), 81.
cpd10516	fe3[e]	Fe3+	AGORA	YES	NO	Magnúsdóttir, S., Heinken, A., Kutt, L., Ravcheev, D. A., Bauer, E., Noronha, A., ... & Fleming, R. M. (2017). Generation of genome-scale metabolic reconstructions for 773 members of the human gut microbiota. Nature biotechnology, 35(1), 81.
cpd02678	fgam[c]	N2-Formyl-N1-(5-phospho-D-ribosyl)glycinamide	AGORA	NO	NO	Magnúsdóttir, S., Heinken, A., Kutt, L., Ravcheev, D. A., Bauer, E., Noronha, A., ... & Fleming, R. M. (2017). Generation of genome-scale metabolic reconstructions for 773 members of the human gut microbiota. Nature biotechnology, 35(1), 81.
cpd00109	ficytC[c]	Ferricytochrome c	AGORA	NO	NO	Magnúsdóttir, S., Heinken, A., Kutt, L., Ravcheev, D. A., Bauer, E., Noronha, A., ... & Fleming, R. M. (2017). Generation of genome-scale metabolic reconstructions for 773 members of the human gut microbiota. Nature biotechnology, 35(1), 81.
cpd00050	fmn[c]	FMN	AGORA	NO	NO	Magnúsdóttir, S., Heinken, A., Kutt, L., Ravcheev, D. A., Bauer, E., Noronha, A., ... & Fleming, R. M. (2017). Generation of genome-scale metabolic reconstructions for 773 members of the human gut microbiota. Nature biotechnology, 35(1), 81.
cpd01270	fmnh2[c]	Reduced FMN	AGORA	NO	NO	Magnúsdóttir, S., Heinken, A., Kutt, L., Ravcheev, D. A., Bauer, E., Noronha, A., ... & Fleming, R. M. (2017). Generation of genome-scale metabolic reconstructions for 773 members of the human gut microbiota. Nature biotechnology, 35(1), 81.
cpd00110	focytC[c]	Ferrocytochrome C	AGORA	NO	NO	Magnúsdóttir, S., Heinken, A., Kutt, L., Ravcheev, D. A., Bauer, E., Noronha, A., ... & Fleming, R. M. (2017). Generation of genome-scale metabolic reconstructions for 773 members of the human gut microbiota. Nature biotechnology, 35(1), 81.
cpd00393	fol[c]	Folate	AGORA	NO	NO	Magnúsdóttir, S., Heinken, A., Kutt, L., Ravcheev, D. A., Bauer, E., Noronha, A., ... & Fleming, R. M. (2017). Generation of genome-scale metabolic reconstructions for 773 members of the human gut microbiota. Nature biotechnology, 35(1), 81.
cpd00393	fol[e]	Folate	AGORA	NO	NO	Magnúsdóttir, S., Heinken, A., Kutt, L., Ravcheev, D. A., Bauer, E., Noronha, A., ... & Fleming, R. M. (2017). Generation of genome-scale metabolic reconstructions for 773 members of the human gut microbiota. Nature biotechnology, 35(1), 81.
cpd00047	for[c]	Formate	AGORA	NO	NO	Magnúsdóttir, S., Heinken, A., Kutt, L., Ravcheev, D. A., Bauer, E., Noronha, A., ... & Fleming, R. M. (2017). Generation of genome-scale metabolic reconstructions for 773 members of the human gut microbiota. Nature biotechnology, 35(1), 81.
cpd00047	for[e]	Formate	AGORA	NO	NO	Magnúsdóttir, S., Heinken, A., Kutt, L., Ravcheev, D. A., Bauer, E., Noronha, A., ... & Fleming, R. M. (2017). Generation of genome-scale metabolic reconstructions for 773 members of the human gut microbiota. Nature biotechnology, 35(1), 81.
cpd02826	fpram[c]	2-(Formamido)-N1-(5-phospho-D-ribosyl)acetamidine	AGORA	NO	NO	Magnúsdóttir, S., Heinken, A., Kutt, L., Ravcheev, D. A., Bauer, E., Noronha, A., ... & Fleming, R. M. (2017). Generation of genome-scale metabolic reconstructions for 773 members of the human gut microbiota. Nature biotechnology, 35(1), 81.
cpd02884	fprica[c]	5-Formamido-1-(5-phospho-D-ribosyl)imidazole-4-carboxamide	AGORA	NO	NO	Magnúsdóttir, S., Heinken, A., Kutt, L., Ravcheev, D. A., Bauer, E., Noronha, A., ... & Fleming, R. M. (2017). Generation of genome-scale metabolic reconstructions for 773 members of the human gut microbiota. Nature biotechnology, 35(1), 81.
cpd00350	frdp[c]	Farnesyl diphosphate	AGORA	NO	NO	Magnúsdóttir, S., Heinken, A., Kutt, L., Ravcheev, D. A., Bauer, E., Noronha, A., ... & Fleming, R. M. (2017). Generation of genome-scale metabolic reconstructions for 773 members of the human gut microbiota. Nature biotechnology, 35(1), 81.
cpd00082	fru[c]	D-Fructose	AGORA	YES	NO	Magnúsdóttir, S., Heinken, A., Kutt, L., Ravcheev, D. A., Bauer, E., Noronha, A., ... & Fleming, R. M. (2017). Generation of genome-scale metabolic reconstructions for 773 members of the human gut microbiota. Nature biotechnology, 35(1), 81.
cpd00751	fuc_L[c]	L-fucose	AGORA	NO	NO	Magnúsdóttir, S., Heinken, A., Kutt, L., Ravcheev, D. A., Bauer, E., Noronha, A., ... & Fleming, R. M. (2017). Generation of genome-scale metabolic reconstructions for 773 members of the human gut microbiota. Nature biotechnology, 35(1), 81.
cpd00751	fuc_L[e]	L-fucose	AGORA	NO	NO	Magnúsdóttir, S., Heinken, A., Kutt, L., Ravcheev, D. A., Bauer, E., Noronha, A., ... & Fleming, R. M. (2017). Generation of genome-scale metabolic reconstructions for 773 members of the human gut microbiota. Nature biotechnology, 35(1), 81.
cpd00106	fum[c]	Fumarate	AGORA	NO	NO	Magnúsdóttir, S., Heinken, A., Kutt, L., Ravcheev, D. A., Bauer, E., Noronha, A., ... & Fleming, R. M. (2017). Generation of genome-scale metabolic reconstructions for 773 members of the human gut microbiota. Nature biotechnology, 35(1), 81.
cpd00089	g1p[c]	D-Glucose 1-phosphate	AGORA	NO	NO	Magnúsdóttir, S., Heinken, A., Kutt, L., Ravcheev, D. A., Bauer, E., Noronha, A., ... & Fleming, R. M. (2017). Generation of genome-scale metabolic reconstructions for 773 members of the human gut microbiota. Nature biotechnology, 35(1), 81.
cpd00501	g1p_B[c]	beta D-Glucose 1-phosphate	AGORA	NO	NO	Magnúsdóttir, S., Heinken, A., Kutt, L., Ravcheev, D. A., Bauer, E., Noronha, A., ... & Fleming, R. M. (2017). Generation of genome-scale metabolic reconstructions for 773 members of the human gut microbiota. Nature biotechnology, 35(1), 81.
cpd00102	g3p[c]	Glyceraldehyde 3-phosphate	AGORA	NO	NO	Magnúsdóttir, S., Heinken, A., Kutt, L., Ravcheev, D. A., Bauer, E., Noronha, A., ... & Fleming, R. M. (2017). Generation of genome-scale metabolic reconstructions for 773 members of the human gut microbiota. Nature biotechnology, 35(1), 81.
cpd00507	g3pc[c]	sn-Glycero-3-phosphocholine	AGORA	NO	NO	Magnúsdóttir, S., Heinken, A., Kutt, L., Ravcheev, D. A., Bauer, E., Noronha, A., ... & Fleming, R. M. (2017). Generation of genome-scale metabolic reconstructions for 773 members of the human gut microbiota. Nature biotechnology, 35(1), 81.
cpd00908	g3pe[c]	sn-Glycero-3-phosphoethanolamine	AGORA	NO	NO	Magnúsdóttir, S., Heinken, A., Kutt, L., Ravcheev, D. A., Bauer, E., Noronha, A., ... & Fleming, R. M. (2017). Generation of genome-scale metabolic reconstructions for 773 members of the human gut microbiota. Nature biotechnology, 35(1), 81.
cpd02090	g3pg[c]	Glycerophosphoglycerol	AGORA	NO	NO	Magnúsdóttir, S., Heinken, A., Kutt, L., Ravcheev, D. A., Bauer, E., Noronha, A., ... & Fleming, R. M. (2017). Generation of genome-scale metabolic reconstructions for 773 members of the human gut microbiota. Nature biotechnology, 35(1), 81.
cpd00079	g6p[c]	D-Glucose 6-phosphate	AGORA	NO	NO	Magnúsdóttir, S., Heinken, A., Kutt, L., Ravcheev, D. A., Bauer, E., Noronha, A., ... & Fleming, R. M. (2017). Generation of genome-scale metabolic reconstructions for 773 members of the human gut microbiota. Nature biotechnology, 35(1), 81.
cpd00863	g6p_B[c]	beta-D-glucose 6-phosphate	AGORA	NO	NO	Magnúsdóttir, S., Heinken, A., Kutt, L., Ravcheev, D. A., Bauer, E., Noronha, A., ... & Fleming, R. M. (2017). Generation of genome-scale metabolic reconstructions for 773 members of the human gut microbiota. Nature biotechnology, 35(1), 81.
cpdAGORA901	gal1a3acgal[e]	Alpha-1,3-Galactose-N-acetylgalactosamine	AGORA	NO	NO	Magnúsdóttir, S., Heinken, A., Kutt, L., Ravcheev, D. A., Bauer, E., Noronha, A., ... & Fleming, R. M. (2017). Generation of genome-scale metabolic reconstructions for 773 members of the human gut microbiota. Nature biotechnology, 35(1), 81.
cpd21700	gal1b3acgal[e]	Beta-1,3-Galactose-N-acetylgalactosamine	AGORA	NO	NO	Magnúsdóttir, S., Heinken, A., Kutt, L., Ravcheev, D. A., Bauer, E., Noronha, A., ... & Fleming, R. M. (2017). Generation of genome-scale metabolic reconstructions for 773 members of the human gut microbiota. Nature biotechnology, 35(1), 81.
cpd00348	gal1p[c]	(2R,3R,4S,5R,6R)-3,4,5-trihydroxy-6-(hydroxymethyl)oxan-2-yl phosphate	AGORA	NO	NO	Magnúsdóttir, S., Heinken, A., Kutt, L., Ravcheev, D. A., Bauer, E., Noronha, A., ... & Fleming, R. M. (2017). Generation of genome-scale metabolic reconstructions for 773 members of the human gut microbiota. Nature biotechnology, 35(1), 81.
cpd00108	gal[c]	D-Galactose	AGORA	YES	NO	Magnúsdóttir, S., Heinken, A., Kutt, L., Ravcheev, D. A., Bauer, E., Noronha, A., ... & Fleming, R. M. (2017). Generation of genome-scale metabolic reconstructions for 773 members of the human gut microbiota. Nature biotechnology, 35(1), 81.
cpd00108	gal[e]	D-Galactose	AGORA	YES	NO	Magnúsdóttir, S., Heinken, A., Kutt, L., Ravcheev, D. A., Bauer, E., Noronha, A., ... & Fleming, R. M. (2017). Generation of genome-scale metabolic reconstructions for 773 members of the human gut microbiota. Nature biotechnology, 35(1), 81.
cpd03671	gam1p[c]	D-Glucosamine 1-phosphate	AGORA	NO	NO	Magnúsdóttir, S., Heinken, A., Kutt, L., Ravcheev, D. A., Bauer, E., Noronha, A., ... & Fleming, R. M. (2017). Generation of genome-scale metabolic reconstructions for 773 members of the human gut microbiota. Nature biotechnology, 35(1), 81.
cpd00288	gam6p[c]	D-Glucosamine 6-phosphate	AGORA	NO	NO	Magnúsdóttir, S., Heinken, A., Kutt, L., Ravcheev, D. A., Bauer, E., Noronha, A., ... & Fleming, R. M. (2017). Generation of genome-scale metabolic reconstructions for 773 members of the human gut microbiota. Nature biotechnology, 35(1), 81.
cpd02394	gar[c]	N1-(5-Phospho-D-ribosyl)glycinamide	AGORA	NO	NO	Magnúsdóttir, S., Heinken, A., Kutt, L., Ravcheev, D. A., Bauer, E., Noronha, A., ... & Fleming, R. M. (2017). Generation of genome-scale metabolic reconstructions for 773 members of the human gut microbiota. Nature biotechnology, 35(1), 81.
cpd00031	gdp[c]	GDP	AGORA	NO	NO	Magnúsdóttir, S., Heinken, A., Kutt, L., Ravcheev, D. A., Bauer, E., Noronha, A., ... & Fleming, R. M. (2017). Generation of genome-scale metabolic reconstructions for 773 members of the human gut microbiota. Nature biotechnology, 35(1), 81.
cpd02740	gdptp[c]	Guanosine 3-diphosphate 5-triphosphate	AGORA	NO	NO	Magnúsdóttir, S., Heinken, A., Kutt, L., Ravcheev, D. A., Bauer, E., Noronha, A., ... & Fleming, R. M. (2017). Generation of genome-scale metabolic reconstructions for 773 members of the human gut microbiota. Nature biotechnology, 35(1), 81.
cpd00289	ggdp[c]	2-trans,6-trans,10-trans-geranylgeranyl diphosphate(3-)	AGORA	NO	NO	Magnúsdóttir, S., Heinken, A., Kutt, L., Ravcheev, D. A., Bauer, E., Noronha, A., ... & Fleming, R. M. (2017). Generation of genome-scale metabolic reconstructions for 773 members of the human gut microbiota. Nature biotechnology, 35(1), 81.
cpd00027	glc_D[c]	D-glucose	AGORA	YES	NO	Magnúsdóttir, S., Heinken, A., Kutt, L., Ravcheev, D. A., Bauer, E., Noronha, A., ... & Fleming, R. M. (2017). Generation of genome-scale metabolic reconstructions for 773 members of the human gut microbiota. Nature biotechnology, 35(1), 81.
cpd00027	glc_D[e]	D-glucose	AGORA	YES	NO	Magnúsdóttir, S., Heinken, A., Kutt, L., Ravcheev, D. A., Bauer, E., Noronha, A., ... & Fleming, R. M. (2017). Generation of genome-scale metabolic reconstructions for 773 members of the human gut microbiota. Nature biotechnology, 35(1), 81.
cpd00190	glc_bD[c]	beta D-glucose	AGORA	NO	NO	Magnúsdóttir, S., Heinken, A., Kutt, L., Ravcheev, D. A., Bauer, E., Noronha, A., ... & Fleming, R. M. (2017). Generation of genome-scale metabolic reconstructions for 773 members of the human gut microbiota. Nature biotechnology, 35(1), 81.
cpd00053	gln_L[c]	L-glutamine	AGORA	NO	NO	Magnúsdóttir, S., Heinken, A., Kutt, L., Ravcheev, D. A., Bauer, E., Noronha, A., ... & Fleming, R. M. (2017). Generation of genome-scale metabolic reconstructions for 773 members of the human gut microbiota. Nature biotechnology, 35(1), 81.
cpd00053	gln_L[e]	L-glutamine	AGORA	NO	NO	Magnúsdóttir, S., Heinken, A., Kutt, L., Ravcheev, D. A., Bauer, E., Noronha, A., ... & Fleming, R. M. (2017). Generation of genome-scale metabolic reconstructions for 773 members of the human gut microbiota. Nature biotechnology, 35(1), 81.
cpd02097	glu5p[c]	L-Glutamate 5-phosphate	AGORA	NO	NO	Magnúsdóttir, S., Heinken, A., Kutt, L., Ravcheev, D. A., Bauer, E., Noronha, A., ... & Fleming, R. M. (2017). Generation of genome-scale metabolic reconstructions for 773 members of the human gut microbiota. Nature biotechnology, 35(1), 81.
cpd00858	glu5sa[c]	L-Glutamate 5-semialdehyde	AGORA	NO	NO	Magnúsdóttir, S., Heinken, A., Kutt, L., Ravcheev, D. A., Bauer, E., Noronha, A., ... & Fleming, R. M. (2017). Generation of genome-scale metabolic reconstructions for 773 members of the human gut microbiota. Nature biotechnology, 35(1), 81.
cpd00186	glu_D[c]	D-Glutamate	AGORA	NO	NO	Magnúsdóttir, S., Heinken, A., Kutt, L., Ravcheev, D. A., Bauer, E., Noronha, A., ... & Fleming, R. M. (2017). Generation of genome-scale metabolic reconstructions for 773 members of the human gut microbiota. Nature biotechnology, 35(1), 81.
cpd00023	glu_L[c]	L-glutamate(1-)	AGORA	YES	NO	Magnúsdóttir, S., Heinken, A., Kutt, L., Ravcheev, D. A., Bauer, E., Noronha, A., ... & Fleming, R. M. (2017). Generation of genome-scale metabolic reconstructions for 773 members of the human gut microbiota. Nature biotechnology, 35(1), 81.
cpd00023	glu_L[e]	L-glutamate(1-)	AGORA	YES	NO	Magnúsdóttir, S., Heinken, A., Kutt, L., Ravcheev, D. A., Bauer, E., Noronha, A., ... & Fleming, R. M. (2017). Generation of genome-scale metabolic reconstructions for 773 members of the human gut microbiota. Nature biotechnology, 35(1), 81.
cpd12227	glutrna[c]	L-Glutamyl-tRNA(Glu)	AGORA	NO	NO	Magnúsdóttir, S., Heinken, A., Kutt, L., Ravcheev, D. A., Bauer, E., Noronha, A., ... & Fleming, R. M. (2017). Generation of genome-scale metabolic reconstructions for 773 members of the human gut microbiota. Nature biotechnology, 35(1), 81.
cpd00040	glx[c]	glyoxylate	AGORA	NO	NO	Magnúsdóttir, S., Heinken, A., Kutt, L., Ravcheev, D. A., Bauer, E., Noronha, A., ... & Fleming, R. M. (2017). Generation of genome-scale metabolic reconstructions for 773 members of the human gut microbiota. Nature biotechnology, 35(1), 81.
cpd00033	gly[c]	Glycine	AGORA	YES	NO	Magnúsdóttir, S., Heinken, A., Kutt, L., Ravcheev, D. A., Bauer, E., Noronha, A., ... & Fleming, R. M. (2017). Generation of genome-scale metabolic reconstructions for 773 members of the human gut microbiota. Nature biotechnology, 35(1), 81.
cpd00033	gly[e]	Glycine	AGORA	YES	NO	Magnúsdóttir, S., Heinken, A., Kutt, L., Ravcheev, D. A., Bauer, E., Noronha, A., ... & Fleming, R. M. (2017). Generation of genome-scale metabolic reconstructions for 773 members of the human gut microbiota. Nature biotechnology, 35(1), 81.
cpd00448	glyald[c]	D-Glyceraldehyde	AGORA	NO	NO	Magnúsdóttir, S., Heinken, A., Kutt, L., Ravcheev, D. A., Bauer, E., Noronha, A., ... & Fleming, R. M. (2017). Generation of genome-scale metabolic reconstructions for 773 members of the human gut microbiota. Nature biotechnology, 35(1), 81.
cpd11581	glyasn[c]	Glycyl-L-asparagine	AGORA	NO	NO	Magnúsdóttir, S., Heinken, A., Kutt, L., Ravcheev, D. A., Bauer, E., Noronha, A., ... & Fleming, R. M. (2017). Generation of genome-scale metabolic reconstructions for 773 members of the human gut microbiota. Nature biotechnology, 35(1), 81.
cpd11581	glyasn[e]	Glycyl-L-asparagine	AGORA	NO	NO	Magnúsdóttir, S., Heinken, A., Kutt, L., Ravcheev, D. A., Bauer, E., Noronha, A., ... & Fleming, R. M. (2017). Generation of genome-scale metabolic reconstructions for 773 members of the human gut microbiota. Nature biotechnology, 35(1), 81.
cpd11589	glyasp[c]	Glycyl-L-aspartate	AGORA	NO	NO	Magnúsdóttir, S., Heinken, A., Kutt, L., Ravcheev, D. A., Bauer, E., Noronha, A., ... & Fleming, R. M. (2017). Generation of genome-scale metabolic reconstructions for 773 members of the human gut microbiota. Nature biotechnology, 35(1), 81.
cpd11589	glyasp[e]	Glycyl-L-aspartate	AGORA	NO	NO	Magnúsdóttir, S., Heinken, A., Kutt, L., Ravcheev, D. A., Bauer, E., Noronha, A., ... & Fleming, R. M. (2017). Generation of genome-scale metabolic reconstructions for 773 members of the human gut microbiota. Nature biotechnology, 35(1), 81.
cpd00540	glyb[c]	glycine betaine	AGORA	NO	NO	Magnúsdóttir, S., Heinken, A., Kutt, L., Ravcheev, D. A., Bauer, E., Noronha, A., ... & Fleming, R. M. (2017). Generation of genome-scale metabolic reconstructions for 773 members of the human gut microbiota. Nature biotechnology, 35(1), 81.
cpd00540	glyb[e]	glycine betaine	AGORA	NO	NO	Magnúsdóttir, S., Heinken, A., Kutt, L., Ravcheev, D. A., Bauer, E., Noronha, A., ... & Fleming, R. M. (2017). Generation of genome-scale metabolic reconstructions for 773 members of the human gut microbiota. Nature biotechnology, 35(1), 81.
cpd00080	glyc3p[c]	Glycerol 3-phosphate	AGORA	NO	NO	Magnúsdóttir, S., Heinken, A., Kutt, L., Ravcheev, D. A., Bauer, E., Noronha, A., ... & Fleming, R. M. (2017). Generation of genome-scale metabolic reconstructions for 773 members of the human gut microbiota. Nature biotechnology, 35(1), 81.
cpd00080	glyc3p[e]	Glycerol 3-phosphate	AGORA	NO	NO	Magnúsdóttir, S., Heinken, A., Kutt, L., Ravcheev, D. A., Bauer, E., Noronha, A., ... & Fleming, R. M. (2017). Generation of genome-scale metabolic reconstructions for 773 members of the human gut microbiota. Nature biotechnology, 35(1), 81.
cpd15667	glyc45tca[c]	glycerol teichoic acid (n=45), linked, unsubstituted	AGORA	NO	NO	Magnúsdóttir, S., Heinken, A., Kutt, L., Ravcheev, D. A., Bauer, E., Noronha, A., ... & Fleming, R. M. (2017). Generation of genome-scale metabolic reconstructions for 773 members of the human gut microbiota. Nature biotechnology, 35(1), 81.
cpd15668	glyc45tcaala_D[c]	glycerol teichoic acid (n=45), linked, D-ala substituted	AGORA	NO	NO	Magnúsdóttir, S., Heinken, A., Kutt, L., Ravcheev, D. A., Bauer, E., Noronha, A., ... & Fleming, R. M. (2017). Generation of genome-scale metabolic reconstructions for 773 members of the human gut microbiota. Nature biotechnology, 35(1), 81.
cpd15669	glyc45tcaglc[c]	glycerol teichoic acid (n=45), linked, glucose substituted	AGORA	NO	NO	Magnúsdóttir, S., Heinken, A., Kutt, L., Ravcheev, D. A., Bauer, E., Noronha, A., ... & Fleming, R. M. (2017). Generation of genome-scale metabolic reconstructions for 773 members of the human gut microbiota. Nature biotechnology, 35(1), 81.
cpd00100	glyc[c]	Glycerol	AGORA	NO	NO	Magnúsdóttir, S., Heinken, A., Kutt, L., Ravcheev, D. A., Bauer, E., Noronha, A., ... & Fleming, R. M. (2017). Generation of genome-scale metabolic reconstructions for 773 members of the human gut microbiota. Nature biotechnology, 35(1), 81.
cpd00223	glyc_R[c]	D-glycerate	AGORA	NO	NO	Magnúsdóttir, S., Heinken, A., Kutt, L., Ravcheev, D. A., Bauer, E., Noronha, A., ... & Fleming, R. M. (2017). Generation of genome-scale metabolic reconstructions for 773 members of the human gut microbiota. Nature biotechnology, 35(1), 81.
cpd00139	glyclt[c]	glycolate	AGORA	NO	NO	Magnúsdóttir, S., Heinken, A., Kutt, L., Ravcheev, D. A., Bauer, E., Noronha, A., ... & Fleming, R. M. (2017). Generation of genome-scale metabolic reconstructions for 773 members of the human gut microbiota. Nature biotechnology, 35(1), 81.
cpd00155	glycogen[c]	glycogen	AGORA	NO	NO	Magnúsdóttir, S., Heinken, A., Kutt, L., Ravcheev, D. A., Bauer, E., Noronha, A., ... & Fleming, R. M. (2017). Generation of genome-scale metabolic reconstructions for 773 members of the human gut microbiota. Nature biotechnology, 35(1), 81.
cpd15302	glycogenb[c]	glycogen(n-1)	AGORA	NO	NO	Magnúsdóttir, S., Heinken, A., Kutt, L., Ravcheev, D. A., Bauer, E., Noronha, A., ... & Fleming, R. M. (2017). Generation of genome-scale metabolic reconstructions for 773 members of the human gut microbiota. Nature biotechnology, 35(1), 81.
cpd15603	glycys[c]	Gly-Cys	AGORA	NO	NO	Magnúsdóttir, S., Heinken, A., Kutt, L., Ravcheev, D. A., Bauer, E., Noronha, A., ... & Fleming, R. M. (2017). Generation of genome-scale metabolic reconstructions for 773 members of the human gut microbiota. Nature biotechnology, 35(1), 81.
cpd15603	glycys[e]	Gly-Cys	AGORA	NO	NO	Magnúsdóttir, S., Heinken, A., Kutt, L., Ravcheev, D. A., Bauer, E., Noronha, A., ... & Fleming, R. M. (2017). Generation of genome-scale metabolic reconstructions for 773 members of the human gut microbiota. Nature biotechnology, 35(1), 81.
cpd11580	glygln[c]	Glycyl-L-glutamine	AGORA	NO	NO	Magnúsdóttir, S., Heinken, A., Kutt, L., Ravcheev, D. A., Bauer, E., Noronha, A., ... & Fleming, R. M. (2017). Generation of genome-scale metabolic reconstructions for 773 members of the human gut microbiota. Nature biotechnology, 35(1), 81.
cpd11580	glygln[e]	Glycyl-L-glutamine	AGORA	NO	NO	Magnúsdóttir, S., Heinken, A., Kutt, L., Ravcheev, D. A., Bauer, E., Noronha, A., ... & Fleming, R. M. (2017). Generation of genome-scale metabolic reconstructions for 773 members of the human gut microbiota. Nature biotechnology, 35(1), 81.
cpd11592	glyglu[c]	Glycyl-L-glutamate	AGORA	NO	NO	Magnúsdóttir, S., Heinken, A., Kutt, L., Ravcheev, D. A., Bauer, E., Noronha, A., ... & Fleming, R. M. (2017). Generation of genome-scale metabolic reconstructions for 773 members of the human gut microbiota. Nature biotechnology, 35(1), 81.
cpd11592	glyglu[e]	Glycyl-L-glutamate	AGORA	NO	NO	Magnúsdóttir, S., Heinken, A., Kutt, L., Ravcheev, D. A., Bauer, E., Noronha, A., ... & Fleming, R. M. (2017). Generation of genome-scale metabolic reconstructions for 773 members of the human gut microbiota. Nature biotechnology, 35(1), 81.
cpd01459	glyleu[c]	Glycylleucine	AGORA	NO	NO	Magnúsdóttir, S., Heinken, A., Kutt, L., Ravcheev, D. A., Bauer, E., Noronha, A., ... & Fleming, R. M. (2017). Generation of genome-scale metabolic reconstructions for 773 members of the human gut microbiota. Nature biotechnology, 35(1), 81.
cpd01459	glyleu[e]	Glycylleucine	AGORA	NO	NO	Magnúsdóttir, S., Heinken, A., Kutt, L., Ravcheev, D. A., Bauer, E., Noronha, A., ... & Fleming, R. M. (2017). Generation of genome-scale metabolic reconstructions for 773 members of the human gut microbiota. Nature biotechnology, 35(1), 81.
cpd11591	glymet[c]	Glycyl-L-methionine	AGORA	NO	NO	Magnúsdóttir, S., Heinken, A., Kutt, L., Ravcheev, D. A., Bauer, E., Noronha, A., ... & Fleming, R. M. (2017). Generation of genome-scale metabolic reconstructions for 773 members of the human gut microbiota. Nature biotechnology, 35(1), 81.
cpd11591	glymet[e]	Glycyl-L-methionine	AGORA	NO	NO	Magnúsdóttir, S., Heinken, A., Kutt, L., Ravcheev, D. A., Bauer, E., Noronha, A., ... & Fleming, R. M. (2017). Generation of genome-scale metabolic reconstructions for 773 members of the human gut microbiota. Nature biotechnology, 35(1), 81.
cpd15605	glyphe[c]	Glycylphenylalanine	AGORA	NO	NO	Magnúsdóttir, S., Heinken, A., Kutt, L., Ravcheev, D. A., Bauer, E., Noronha, A., ... & Fleming, R. M. (2017). Generation of genome-scale metabolic reconstructions for 773 members of the human gut microbiota. Nature biotechnology, 35(1), 81.
cpd15605	glyphe[e]	Glycylphenylalanine	AGORA	NO	NO	Magnúsdóttir, S., Heinken, A., Kutt, L., Ravcheev, D. A., Bauer, E., Noronha, A., ... & Fleming, R. M. (2017). Generation of genome-scale metabolic reconstructions for 773 members of the human gut microbiota. Nature biotechnology, 35(1), 81.
cpd22832	glypro[c]	Glycylproline	AGORA	NO	NO	Magnúsdóttir, S., Heinken, A., Kutt, L., Ravcheev, D. A., Bauer, E., Noronha, A., ... & Fleming, R. M. (2017). Generation of genome-scale metabolic reconstructions for 773 members of the human gut microbiota. Nature biotechnology, 35(1), 81.
cpd22832	glypro[e]	Glycylproline	AGORA	NO	NO	Magnúsdóttir, S., Heinken, A., Kutt, L., Ravcheev, D. A., Bauer, E., Noronha, A., ... & Fleming, R. M. (2017). Generation of genome-scale metabolic reconstructions for 773 members of the human gut microbiota. Nature biotechnology, 35(1), 81.
cpd33759	glytyr[c]	Glycyl-L-tyrosine	AGORA	NO	NO	Magnúsdóttir, S., Heinken, A., Kutt, L., Ravcheev, D. A., Bauer, E., Noronha, A., ... & Fleming, R. M. (2017). Generation of genome-scale metabolic reconstructions for 773 members of the human gut microbiota. Nature biotechnology, 35(1), 81.
cpd33759	glytyr[e]	Glycyl-L-tyrosine	AGORA	NO	NO	Magnúsdóttir, S., Heinken, A., Kutt, L., Ravcheev, D. A., Bauer, E., Noronha, A., ... & Fleming, R. M. (2017). Generation of genome-scale metabolic reconstructions for 773 members of the human gut microbiota. Nature biotechnology, 35(1), 81.
cpd00126	gmp[c]	GMP	AGORA	NO	NO	Magnúsdóttir, S., Heinken, A., Kutt, L., Ravcheev, D. A., Bauer, E., Noronha, A., ... & Fleming, R. M. (2017). Generation of genome-scale metabolic reconstructions for 773 members of the human gut microbiota. Nature biotechnology, 35(1), 81.
cpdAGORA960	gncore1[e]	GlcNAc-alpha-1,4-Core 1	AGORA	NO	NO	Magnúsdóttir, S., Heinken, A., Kutt, L., Ravcheev, D. A., Bauer, E., Noronha, A., ... & Fleming, R. M. (2017). Generation of genome-scale metabolic reconstructions for 773 members of the human gut microbiota. Nature biotechnology, 35(1), 81.
cpdAGORA961	gncore1_rl[e]	released GlcNAc-alpha-1,4-Core 1	AGORA	NO	NO	Magnúsdóttir, S., Heinken, A., Kutt, L., Ravcheev, D. A., Bauer, E., Noronha, A., ... & Fleming, R. M. (2017). Generation of genome-scale metabolic reconstructions for 773 members of the human gut microbiota. Nature biotechnology, 35(1), 81.
cpdAGORA962	gncore2[e]	GlcNAc-alpha-1,4-Core 2	AGORA	NO	NO	Magnúsdóttir, S., Heinken, A., Kutt, L., Ravcheev, D. A., Bauer, E., Noronha, A., ... & Fleming, R. M. (2017). Generation of genome-scale metabolic reconstructions for 773 members of the human gut microbiota. Nature biotechnology, 35(1), 81.
cpdAGORA963	gncore2_rl[e]	released GlcNAc-alpha-1,4-Core 2	AGORA	NO	NO	Magnúsdóttir, S., Heinken, A., Kutt, L., Ravcheev, D. A., Bauer, E., Noronha, A., ... & Fleming, R. M. (2017). Generation of genome-scale metabolic reconstructions for 773 members of the human gut microbiota. Nature biotechnology, 35(1), 81.
cpd00283	grdp[c]	Geranyl diphosphate	AGORA	NO	NO	Magnúsdóttir, S., Heinken, A., Kutt, L., Ravcheev, D. A., Bauer, E., Noronha, A., ... & Fleming, R. M. (2017). Generation of genome-scale metabolic reconstructions for 773 members of the human gut microbiota. Nature biotechnology, 35(1), 81.
cpd00311	gsn[c]	Guanosine	AGORA	NO	NO	Magnúsdóttir, S., Heinken, A., Kutt, L., Ravcheev, D. A., Bauer, E., Noronha, A., ... & Fleming, R. M. (2017). Generation of genome-scale metabolic reconstructions for 773 members of the human gut microbiota. Nature biotechnology, 35(1), 81.
cpd00042	gthrd[c]	Reduced glutathione	AGORA	NO	NO	Magnúsdóttir, S., Heinken, A., Kutt, L., Ravcheev, D. A., Bauer, E., Noronha, A., ... & Fleming, R. M. (2017). Generation of genome-scale metabolic reconstructions for 773 members of the human gut microbiota. Nature biotechnology, 35(1), 81.
cpd00038	gtp[c]	GTP	AGORA	NO	NO	Magnúsdóttir, S., Heinken, A., Kutt, L., Ravcheev, D. A., Bauer, E., Noronha, A., ... & Fleming, R. M. (2017). Generation of genome-scale metabolic reconstructions for 773 members of the human gut microbiota. Nature biotechnology, 35(1), 81.
cpd00207	gua[c]	Guanine	AGORA	NO	NO	Magnúsdóttir, S., Heinken, A., Kutt, L., Ravcheev, D. A., Bauer, E., Noronha, A., ... & Fleming, R. M. (2017). Generation of genome-scale metabolic reconstructions for 773 members of the human gut microbiota. Nature biotechnology, 35(1), 81.
cpd08615	h2mb4p[c]	1-hydroxy-2-methyl-2-(E)-butenyl 4-diphosphate	AGORA	NO	NO	Magnúsdóttir, S., Heinken, A., Kutt, L., Ravcheev, D. A., Bauer, E., Noronha, A., ... & Fleming, R. M. (2017). Generation of genome-scale metabolic reconstructions for 773 members of the human gut microbiota. Nature biotechnology, 35(1), 81.
cpd00025	h2o2[c]	Hydrogen peroxide	AGORA	NO	NO	Magnúsdóttir, S., Heinken, A., Kutt, L., Ravcheev, D. A., Bauer, E., Noronha, A., ... & Fleming, R. M. (2017). Generation of genome-scale metabolic reconstructions for 773 members of the human gut microbiota. Nature biotechnology, 35(1), 81.
cpd00001	h2o[c]	Water	AGORA	YES	NO	Magnúsdóttir, S., Heinken, A., Kutt, L., Ravcheev, D. A., Bauer, E., Noronha, A., ... & Fleming, R. M. (2017). Generation of genome-scale metabolic reconstructions for 773 members of the human gut microbiota. Nature biotechnology, 35(1), 81.
cpd00001	h2o[e]	Water	AGORA	YES	NO	Magnúsdóttir, S., Heinken, A., Kutt, L., Ravcheev, D. A., Bauer, E., Noronha, A., ... & Fleming, R. M. (2017). Generation of genome-scale metabolic reconstructions for 773 members of the human gut microbiota. Nature biotechnology, 35(1), 81.
cpd00239	h2s[c]	Hydrogen sulfide	AGORA	NO	NO	Magnúsdóttir, S., Heinken, A., Kutt, L., Ravcheev, D. A., Bauer, E., Noronha, A., ... & Fleming, R. M. (2017). Generation of genome-scale metabolic reconstructions for 773 members of the human gut microbiota. Nature biotechnology, 35(1), 81.
cpd00067	h[c]	proton	AGORA	NO	NO	Magnúsdóttir, S., Heinken, A., Kutt, L., Ravcheev, D. A., Bauer, E., Noronha, A., ... & Fleming, R. M. (2017). Generation of genome-scale metabolic reconstructions for 773 members of the human gut microbiota. Nature biotechnology, 35(1), 81.
cpd00067	h[e]	proton	AGORA	NO	NO	Magnúsdóttir, S., Heinken, A., Kutt, L., Ravcheev, D. A., Bauer, E., Noronha, A., ... & Fleming, R. M. (2017). Generation of genome-scale metabolic reconstructions for 773 members of the human gut microbiota. Nature biotechnology, 35(1), 81.
cpd00242	hco3[c]	Bicarbonate	AGORA	NO	NO	Magnúsdóttir, S., Heinken, A., Kutt, L., Ravcheev, D. A., Bauer, E., Noronha, A., ... & Fleming, R. M. (2017). Generation of genome-scale metabolic reconstructions for 773 members of the human gut microbiota. Nature biotechnology, 35(1), 81.
cpd00135	hcys_L[c]	L-homocysteine	AGORA	NO	NO	Magnúsdóttir, S., Heinken, A., Kutt, L., Ravcheev, D. A., Bauer, E., Noronha, A., ... & Fleming, R. M. (2017). Generation of genome-scale metabolic reconstructions for 773 members of the human gut microbiota. Nature biotechnology, 35(1), 81.
cpd00214	hdca[c]	Hexadecanoate (n-C16:0)	AGORA	YES	NO	Magnúsdóttir, S., Heinken, A., Kutt, L., Ravcheev, D. A., Bauer, E., Noronha, A., ... & Fleming, R. M. (2017). Generation of genome-scale metabolic reconstructions for 773 members of the human gut microbiota. Nature biotechnology, 35(1), 81.
cpd05274	hdcea[c]	Hexadecenoate (n-C16:1)	AGORA	YES	NO	Magnúsdóttir, S., Heinken, A., Kutt, L., Ravcheev, D. A., Bauer, E., Noronha, A., ... & Fleming, R. M. (2017). Generation of genome-scale metabolic reconstructions for 773 members of the human gut microbiota. Nature biotechnology, 35(1), 81.
cpd15239	hdeACP[c]	cis-hexadec-9-enoyl-[acyl-carrier protein] (n-C16:1)	AGORA	NO	NO	Magnúsdóttir, S., Heinken, A., Kutt, L., Ravcheev, D. A., Bauer, E., Noronha, A., ... & Fleming, R. M. (2017). Generation of genome-scale metabolic reconstructions for 773 members of the human gut microbiota. Nature biotechnology, 35(1), 81.
cpd02590	hepdp[c]	all-trans-Heptaprenyl diphosphate	AGORA	NO	NO	Magnúsdóttir, S., Heinken, A., Kutt, L., Ravcheev, D. A., Bauer, E., Noronha, A., ... & Fleming, R. M. (2017). Generation of genome-scale metabolic reconstructions for 773 members of the human gut microbiota. Nature biotechnology, 35(1), 81.
cpd03049	hethmpp[c]	Hydroxy ethyl Thiamin diphosphate	AGORA	NO	NO	Magnúsdóttir, S., Heinken, A., Kutt, L., Ravcheev, D. A., Bauer, E., Noronha, A., ... & Fleming, R. M. (2017). Generation of genome-scale metabolic reconstructions for 773 members of the human gut microbiota. Nature biotechnology, 35(1), 81.
cpd11472	hexACP[c]	Hexanoyl-ACP (n-C6:0ACP)	AGORA	NO	NO	Magnúsdóttir, S., Heinken, A., Kutt, L., Ravcheev, D. A., Bauer, E., Noronha, A., ... & Fleming, R. M. (2017). Generation of genome-scale metabolic reconstructions for 773 members of the human gut microbiota. Nature biotechnology, 35(1), 81.
cpd00906	hexdp[c]	all-trans-Hexaprenyl diphosphate	AGORA	NO	NO	Magnúsdóttir, S., Heinken, A., Kutt, L., Ravcheev, D. A., Bauer, E., Noronha, A., ... & Fleming, R. M. (2017). Generation of genome-scale metabolic reconstructions for 773 members of the human gut microbiota. Nature biotechnology, 35(1), 81.
cpd00119	his_L[c]	L-histidine	AGORA	YES	NO	Magnúsdóttir, S., Heinken, A., Kutt, L., Ravcheev, D. A., Bauer, E., Noronha, A., ... & Fleming, R. M. (2017). Generation of genome-scale metabolic reconstructions for 773 members of the human gut microbiota. Nature biotechnology, 35(1), 81.
cpd00119	his_L[e]	L-histidine	AGORA	YES	NO	Magnúsdóttir, S., Heinken, A., Kutt, L., Ravcheev, D. A., Bauer, E., Noronha, A., ... & Fleming, R. M. (2017). Generation of genome-scale metabolic reconstructions for 773 members of the human gut microbiota. Nature biotechnology, 35(1), 81.
cpd00807	hisp[c]	L-Histidinol phosphate	AGORA	NO	NO	Magnúsdóttir, S., Heinken, A., Kutt, L., Ravcheev, D. A., Bauer, E., Noronha, A., ... & Fleming, R. M. (2017). Generation of genome-scale metabolic reconstructions for 773 members of the human gut microbiota. Nature biotechnology, 35(1), 81.
cpd00641	histd[c]	L-Histidinol	AGORA	NO	NO	Magnúsdóttir, S., Heinken, A., Kutt, L., Ravcheev, D. A., Bauer, E., Noronha, A., ... & Fleming, R. M. (2017). Generation of genome-scale metabolic reconstructions for 773 members of the human gut microbiota. Nature biotechnology, 35(1), 81.
cpd01324	histl_L[c]	L-Histidinal	AGORA	NO	NO	Magnúsdóttir, S., Heinken, A., Kutt, L., Ravcheev, D. A., Bauer, E., Noronha, A., ... & Fleming, R. M. (2017). Generation of genome-scale metabolic reconstructions for 773 members of the human gut microbiota. Nature biotechnology, 35(1), 81.
cpd00227	hom_L[c]	L-homoserine	AGORA	NO	NO	Magnúsdóttir, S., Heinken, A., Kutt, L., Ravcheev, D. A., Bauer, E., Noronha, A., ... & Fleming, R. M. (2017). Generation of genome-scale metabolic reconstructions for 773 members of the human gut microbiota. Nature biotechnology, 35(1), 81.
cpd00226	hxan[c]	Hypoxanthine	AGORA	NO	NO	Magnúsdóttir, S., Heinken, A., Kutt, L., Ravcheev, D. A., Bauer, E., Noronha, A., ... & Fleming, R. M. (2017). Generation of genome-scale metabolic reconstructions for 773 members of the human gut microbiota. Nature biotechnology, 35(1), 81.
cpd00226	hxan[e]	Hypoxanthine	AGORA	NO	NO	Magnúsdóttir, S., Heinken, A., Kutt, L., Ravcheev, D. A., Bauer, E., Noronha, A., ... & Fleming, R. M. (2017). Generation of genome-scale metabolic reconstructions for 773 members of the human gut microbiota. Nature biotechnology, 35(1), 81.
cpd15749	i17tca1[c]	Isoheptadecanoyllipoteichoic acid (n=24), linked, unsubstituted	AGORA	NO	NO	Magnúsdóttir, S., Heinken, A., Kutt, L., Ravcheev, D. A., Bauer, E., Noronha, A., ... & Fleming, R. M. (2017). Generation of genome-scale metabolic reconstructions for 773 members of the human gut microbiota. Nature biotechnology, 35(1), 81.
cpd15767	i17tcaacgam[c]	Isoheptadecanoyllipoteichoic acid (n=24), linked, N-acetyl-D-glucosamine	AGORA	NO	NO	Magnúsdóttir, S., Heinken, A., Kutt, L., Ravcheev, D. A., Bauer, E., Noronha, A., ... & Fleming, R. M. (2017). Generation of genome-scale metabolic reconstructions for 773 members of the human gut microbiota. Nature biotechnology, 35(1), 81.
cpd15776	i17tcaala_D[c]	Isoheptadecanoyllipoteichoic acid (n=24), linked, D-alanine substituted	AGORA	NO	NO	Magnúsdóttir, S., Heinken, A., Kutt, L., Ravcheev, D. A., Bauer, E., Noronha, A., ... & Fleming, R. M. (2017). Generation of genome-scale metabolic reconstructions for 773 members of the human gut microbiota. Nature biotechnology, 35(1), 81.
cpd15758	i17tcaglc[c]	Isoheptadecanoyllipoteichoic acid (n=24), linked, glucose substituted	AGORA	NO	NO	Magnúsdóttir, S., Heinken, A., Kutt, L., Ravcheev, D. A., Bauer, E., Noronha, A., ... & Fleming, R. M. (2017). Generation of genome-scale metabolic reconstructions for 773 members of the human gut microbiota. Nature biotechnology, 35(1), 81.
cpd03470	iasp[c]	Iminoaspartate	AGORA	NO	NO	Magnúsdóttir, S., Heinken, A., Kutt, L., Ravcheev, D. A., Bauer, E., Noronha, A., ... & Fleming, R. M. (2017). Generation of genome-scale metabolic reconstructions for 773 members of the human gut microbiota. Nature biotechnology, 35(1), 81.
cpd00481	ibcoa[c]	isobutyryl-CoA(4-)	AGORA	NO	NO	Magnúsdóttir, S., Heinken, A., Kutt, L., Ravcheev, D. A., Bauer, E., Noronha, A., ... & Fleming, R. M. (2017). Generation of genome-scale metabolic reconstructions for 773 members of the human gut microbiota. Nature biotechnology, 35(1), 81.
cpd00658	ichor[c]	Isochorismate	AGORA	NO	NO	Magnúsdóttir, S., Heinken, A., Kutt, L., Ravcheev, D. A., Bauer, E., Noronha, A., ... & Fleming, R. M. (2017). Generation of genome-scale metabolic reconstructions for 773 members of the human gut microbiota. Nature biotechnology, 35(1), 81.
cpd00260	icit[c]	Isocitrate	AGORA	NO	NO	Magnúsdóttir, S., Heinken, A., Kutt, L., Ravcheev, D. A., Bauer, E., Noronha, A., ... & Fleming, R. M. (2017). Generation of genome-scale metabolic reconstructions for 773 members of the human gut microbiota. Nature biotechnology, 35(1), 81.
cpd00090	idp[c]	IDP(3-)	AGORA	NO	NO	Magnúsdóttir, S., Heinken, A., Kutt, L., Ravcheev, D. A., Bauer, E., Noronha, A., ... & Fleming, R. M. (2017). Generation of genome-scale metabolic reconstructions for 773 members of the human gut microbiota. Nature biotechnology, 35(1), 81.
cpd11441	ihdcoa[c]	fa6coa,Iso-C16:0 CoA Isohexadecanoyl-CoA	AGORA	NO	NO	Magnúsdóttir, S., Heinken, A., Kutt, L., Ravcheev, D. A., Bauer, E., Noronha, A., ... & Fleming, R. M. (2017). Generation of genome-scale metabolic reconstructions for 773 members of the human gut microbiota. Nature biotechnology, 35(1), 81.
cpd11432	ihpdcoa[c]	fa11coa, Iso-C17:0 CoA Isoheptadecanoyl-CoA	AGORA	NO	NO	Magnúsdóttir, S., Heinken, A., Kutt, L., Ravcheev, D. A., Bauer, E., Noronha, A., ... & Fleming, R. M. (2017). Generation of genome-scale metabolic reconstructions for 773 members of the human gut microbiota. Nature biotechnology, 35(1), 81.
cpd00322	ile_L[c]	L-isoleucine	AGORA	YES	NO	Magnúsdóttir, S., Heinken, A., Kutt, L., Ravcheev, D. A., Bauer, E., Noronha, A., ... & Fleming, R. M. (2017). Generation of genome-scale metabolic reconstructions for 773 members of the human gut microbiota. Nature biotechnology, 35(1), 81.
cpd00322	ile_L[e]	L-isoleucine	AGORA	YES	NO	Magnúsdóttir, S., Heinken, A., Kutt, L., Ravcheev, D. A., Bauer, E., Noronha, A., ... & Fleming, R. M. (2017). Generation of genome-scale metabolic reconstructions for 773 members of the human gut microbiota. Nature biotechnology, 35(1), 81.
cpd01831	im4ac[c]	imidazol-4-ylacetate	AGORA	NO	NO	Magnúsdóttir, S., Heinken, A., Kutt, L., Ravcheev, D. A., Bauer, E., Noronha, A., ... & Fleming, R. M. (2017). Generation of genome-scale metabolic reconstructions for 773 members of the human gut microbiota. Nature biotechnology, 35(1), 81.
cpd00930	imacp[c]	3-(Imidazol-4-yl)-2-oxopropyl phosphate	AGORA	NO	NO	Magnúsdóttir, S., Heinken, A., Kutt, L., Ravcheev, D. A., Bauer, E., Noronha, A., ... & Fleming, R. M. (2017). Generation of genome-scale metabolic reconstructions for 773 members of the human gut microbiota. Nature biotechnology, 35(1), 81.
cpd00114	imp[c]	IMP	AGORA	NO	NO	Magnúsdóttir, S., Heinken, A., Kutt, L., Ravcheev, D. A., Bauer, E., Noronha, A., ... & Fleming, R. M. (2017). Generation of genome-scale metabolic reconstructions for 773 members of the human gut microbiota. Nature biotechnology, 35(1), 81.
cpd00359	indole[c]	Indole	AGORA	NO	NO	Magnúsdóttir, S., Heinken, A., Kutt, L., Ravcheev, D. A., Bauer, E., Noronha, A., ... & Fleming, R. M. (2017). Generation of genome-scale metabolic reconstructions for 773 members of the human gut microbiota. Nature biotechnology, 35(1), 81.
cpd00278	indpyr[c]	Indolepyruvate	AGORA	NO	NO	Magnúsdóttir, S., Heinken, A., Kutt, L., Ravcheev, D. A., Bauer, E., Noronha, A., ... & Fleming, R. M. (2017). Generation of genome-scale metabolic reconstructions for 773 members of the human gut microbiota. Nature biotechnology, 35(1), 81.
cpd00246	ins[c]	Inosine	AGORA	NO	NO	Magnúsdóttir, S., Heinken, A., Kutt, L., Ravcheev, D. A., Bauer, E., Noronha, A., ... & Fleming, R. M. (2017). Generation of genome-scale metabolic reconstructions for 773 members of the human gut microbiota. Nature biotechnology, 35(1), 81.
cpd11437	ipdcoa[c]	fa3coa,Iso-C15:0 CoA Isopentadecanoyl-CoA	AGORA	NO	NO	Magnúsdóttir, S., Heinken, A., Kutt, L., Ravcheev, D. A., Bauer, E., Noronha, A., ... & Fleming, R. M. (2017). Generation of genome-scale metabolic reconstructions for 773 members of the human gut microbiota. Nature biotechnology, 35(1), 81.
cpd00113	ipdp[c]	Isopentenyl diphosphate	AGORA	NO	NO	Magnúsdóttir, S., Heinken, A., Kutt, L., Ravcheev, D. A., Bauer, E., Noronha, A., ... & Fleming, R. M. (2017). Generation of genome-scale metabolic reconstructions for 773 members of the human gut microbiota. Nature biotechnology, 35(1), 81.
cpd00217	isomal[c]	Isomaltose, Brachiose	AGORA	NO	NO	Magnúsdóttir, S., Heinken, A., Kutt, L., Ravcheev, D. A., Bauer, E., Noronha, A., ... & Fleming, R. M. (2017). Generation of genome-scale metabolic reconstructions for 773 members of the human gut microbiota. Nature biotechnology, 35(1), 81.
cpd11435	itdcoa[c]	fa1coa,Iso-C14:0 CoA Isotetradecanoyl-CoA	AGORA	NO	NO	Magnúsdóttir, S., Heinken, A., Kutt, L., Ravcheev, D. A., Bauer, E., Noronha, A., ... & Fleming, R. M. (2017). Generation of genome-scale metabolic reconstructions for 773 members of the human gut microbiota. Nature biotechnology, 35(1), 81.
cpd00068	itp[c]	ITP(3-)	AGORA	NO	NO	Magnúsdóttir, S., Heinken, A., Kutt, L., Ravcheev, D. A., Bauer, E., Noronha, A., ... & Fleming, R. M. (2017). Generation of genome-scale metabolic reconstructions for 773 members of the human gut microbiota. Nature biotechnology, 35(1), 81.
cpd01882	ivcoa[c]	Isovaleryl-CoA	AGORA	NO	NO	Magnúsdóttir, S., Heinken, A., Kutt, L., Ravcheev, D. A., Bauer, E., Noronha, A., ... & Fleming, R. M. (2017). Generation of genome-scale metabolic reconstructions for 773 members of the human gut microbiota. Nature biotechnology, 35(1), 81.
cpd00205	k[c]	potassium	AGORA	YES	NO	Magnúsdóttir, S., Heinken, A., Kutt, L., Ravcheev, D. A., Bauer, E., Noronha, A., ... & Fleming, R. M. (2017). Generation of genome-scale metabolic reconstructions for 773 members of the human gut microbiota. Nature biotechnology, 35(1), 81.
cpd00205	k[e]	potassium	AGORA	YES	NO	Magnúsdóttir, S., Heinken, A., Kutt, L., Ravcheev, D. A., Bauer, E., Noronha, A., ... & Fleming, R. M. (2017). Generation of genome-scale metabolic reconstructions for 773 members of the human gut microbiota. Nature biotechnology, 35(1), 81.
cpd02414	l2a6o[c]	L-2-Amino-6-oxopimelate	AGORA	NO	NO	Magnúsdóttir, S., Heinken, A., Kutt, L., Ravcheev, D. A., Bauer, E., Noronha, A., ... & Fleming, R. M. (2017). Generation of genome-scale metabolic reconstructions for 773 members of the human gut microbiota. Nature biotechnology, 35(1), 81.
cpd00221	lac_D[c]	(R)-lactate	AGORA	NO	NO	Magnúsdóttir, S., Heinken, A., Kutt, L., Ravcheev, D. A., Bauer, E., Noronha, A., ... & Fleming, R. M. (2017). Generation of genome-scale metabolic reconstructions for 773 members of the human gut microbiota. Nature biotechnology, 35(1), 81.
cpd00221	lac_D[e]	(R)-lactate	AGORA	NO	NO	Magnúsdóttir, S., Heinken, A., Kutt, L., Ravcheev, D. A., Bauer, E., Noronha, A., ... & Fleming, R. M. (2017). Generation of genome-scale metabolic reconstructions for 773 members of the human gut microbiota. Nature biotechnology, 35(1), 81.
cpd00159	lac_L[c]	(S)-lactate	AGORA	NO	NO	Magnúsdóttir, S., Heinken, A., Kutt, L., Ravcheev, D. A., Bauer, E., Noronha, A., ... & Fleming, R. M. (2017). Generation of genome-scale metabolic reconstructions for 773 members of the human gut microbiota. Nature biotechnology, 35(1), 81.
cpd00159	lac_L[e]	(S)-lactate	AGORA	NO	NO	Magnúsdóttir, S., Heinken, A., Kutt, L., Ravcheev, D. A., Bauer, E., Noronha, A., ... & Fleming, R. M. (2017). Generation of genome-scale metabolic reconstructions for 773 members of the human gut microbiota. Nature biotechnology, 35(1), 81.
cpd00334	lald_L[c]	(S)-lactaldehyde	AGORA	NO	NO	Magnúsdóttir, S., Heinken, A., Kutt, L., Ravcheev, D. A., Bauer, E., Noronha, A., ... & Fleming, R. M. (2017). Generation of genome-scale metabolic reconstructions for 773 members of the human gut microbiota. Nature biotechnology, 35(1), 81.
cpd00208	lcts[c]	Lactose	AGORA	YES	NO	Magnúsdóttir, S., Heinken, A., Kutt, L., Ravcheev, D. A., Bauer, E., Noronha, A., ... & Fleming, R. M. (2017). Generation of genome-scale metabolic reconstructions for 773 members of the human gut microbiota. Nature biotechnology, 35(1), 81.
cpd00208	lcts[e]	Lactose	AGORA	YES	NO	Magnúsdóttir, S., Heinken, A., Kutt, L., Ravcheev, D. A., Bauer, E., Noronha, A., ... & Fleming, R. M. (2017). Generation of genome-scale metabolic reconstructions for 773 members of the human gut microbiota. Nature biotechnology, 35(1), 81.
cpd00107	leu_L[c]	L-leucine	AGORA	YES	NO	Magnúsdóttir, S., Heinken, A., Kutt, L., Ravcheev, D. A., Bauer, E., Noronha, A., ... & Fleming, R. M. (2017). Generation of genome-scale metabolic reconstructions for 773 members of the human gut microbiota. Nature biotechnology, 35(1), 81.
cpd00107	leu_L[e]	L-leucine	AGORA	YES	NO	Magnúsdóttir, S., Heinken, A., Kutt, L., Ravcheev, D. A., Bauer, E., Noronha, A., ... & Fleming, R. M. (2017). Generation of genome-scale metabolic reconstructions for 773 members of the human gut microbiota. Nature biotechnology, 35(1), 81.
cpd02182	lgt_S[c]	(R)-S-lactoylglutathionate(1-)	AGORA	NO	NO	Magnúsdóttir, S., Heinken, A., Kutt, L., Ravcheev, D. A., Bauer, E., Noronha, A., ... & Fleming, R. M. (2017). Generation of genome-scale metabolic reconstructions for 773 members of the human gut microbiota. Nature biotechnology, 35(1), 81.
cpd00213	lpam[c]	lipoamide	AGORA	NO	NO	Magnúsdóttir, S., Heinken, A., Kutt, L., Ravcheev, D. A., Bauer, E., Noronha, A., ... & Fleming, R. M. (2017). Generation of genome-scale metabolic reconstructions for 773 members of the human gut microbiota. Nature biotechnology, 35(1), 81.
cpd00039	lys_L[c]	L-lysinium(1+)	AGORA	YES	NO	Magnúsdóttir, S., Heinken, A., Kutt, L., Ravcheev, D. A., Bauer, E., Noronha, A., ... & Fleming, R. M. (2017). Generation of genome-scale metabolic reconstructions for 773 members of the human gut microbiota. Nature biotechnology, 35(1), 81.
cpd00039	lys_L[e]	L-lysinium(1+)	AGORA	YES	NO	Magnúsdóttir, S., Heinken, A., Kutt, L., Ravcheev, D. A., Bauer, E., Noronha, A., ... & Fleming, R. M. (2017). Generation of genome-scale metabolic reconstructions for 773 members of the human gut microbiota. Nature biotechnology, 35(1), 81.
cpd15741	m12dahglyc[c]	Monoglucosyl-1,2 dianteisoheptadecanoylglycerol	AGORA	NO	NO	Magnúsdóttir, S., Heinken, A., Kutt, L., Ravcheev, D. A., Bauer, E., Noronha, A., ... & Fleming, R. M. (2017). Generation of genome-scale metabolic reconstructions for 773 members of the human gut microbiota. Nature biotechnology, 35(1), 81.
cpd15740	m12dihglyc[c]	Monoglucosyl-1,2 diisoheptadecanoylglycerol	AGORA	NO	NO	Magnúsdóttir, S., Heinken, A., Kutt, L., Ravcheev, D. A., Bauer, E., Noronha, A., ... & Fleming, R. M. (2017). Generation of genome-scale metabolic reconstructions for 773 members of the human gut microbiota. Nature biotechnology, 35(1), 81.
cpd15739	m12dsglyc[c]	Monoglucosyl-1,2 distearoylglycerol	AGORA	NO	NO	Magnúsdóttir, S., Heinken, A., Kutt, L., Ravcheev, D. A., Bauer, E., Noronha, A., ... & Fleming, R. M. (2017). Generation of genome-scale metabolic reconstructions for 773 members of the human gut microbiota. Nature biotechnology, 35(1), 81.
cpd11492	malACP[c]	Malonyl-[acyl-carrier protein]	AGORA	NO	NO	Magnúsdóttir, S., Heinken, A., Kutt, L., Ravcheev, D. A., Bauer, E., Noronha, A., ... & Fleming, R. M. (2017). Generation of genome-scale metabolic reconstructions for 773 members of the human gut microbiota. Nature biotechnology, 35(1), 81.
cpd00130	mal_L[c]	(S)-malate(2-)	AGORA	YES	NO	Magnúsdóttir, S., Heinken, A., Kutt, L., Ravcheev, D. A., Bauer, E., Noronha, A., ... & Fleming, R. M. (2017). Generation of genome-scale metabolic reconstructions for 773 members of the human gut microbiota. Nature biotechnology, 35(1), 81.
cpd00070	malcoa[c]	Malonyl-CoA	AGORA	NO	NO	Magnúsdóttir, S., Heinken, A., Kutt, L., Ravcheev, D. A., Bauer, E., Noronha, A., ... & Fleming, R. M. (2017). Generation of genome-scale metabolic reconstructions for 773 members of the human gut microbiota. Nature biotechnology, 35(1), 81.
cpd00179	malt[c]	Maltose	AGORA	YES	NO	Magnúsdóttir, S., Heinken, A., Kutt, L., Ravcheev, D. A., Bauer, E., Noronha, A., ... & Fleming, R. M. (2017). Generation of genome-scale metabolic reconstructions for 773 members of the human gut microbiota. Nature biotechnology, 35(1), 81.
cpd00179	malt[e]	Maltose	AGORA	YES	NO	Magnúsdóttir, S., Heinken, A., Kutt, L., Ravcheev, D. A., Bauer, E., Noronha, A., ... & Fleming, R. M. (2017). Generation of genome-scale metabolic reconstructions for 773 members of the human gut microbiota. Nature biotechnology, 35(1), 81.
cpd03718	malthp[c]	maltoheptaose	AGORA	NO	NO	Magnúsdóttir, S., Heinken, A., Kutt, L., Ravcheev, D. A., Bauer, E., Noronha, A., ... & Fleming, R. M. (2017). Generation of genome-scale metabolic reconstructions for 773 members of the human gut microbiota. Nature biotechnology, 35(1), 81.
cpd01329	malthx[c]	Maltohexaose	AGORA	NO	NO	Magnúsdóttir, S., Heinken, A., Kutt, L., Ravcheev, D. A., Bauer, E., Noronha, A., ... & Fleming, R. M. (2017). Generation of genome-scale metabolic reconstructions for 773 members of the human gut microbiota. Nature biotechnology, 35(1), 81.
cpd01329	malthx[e]	Maltohexaose	AGORA	NO	NO	Magnúsdóttir, S., Heinken, A., Kutt, L., Ravcheev, D. A., Bauer, E., Noronha, A., ... & Fleming, R. M. (2017). Generation of genome-scale metabolic reconstructions for 773 members of the human gut microbiota. Nature biotechnology, 35(1), 81.
cpd15495	maltpt[c]	maltopentaose	AGORA	NO	NO	Magnúsdóttir, S., Heinken, A., Kutt, L., Ravcheev, D. A., Bauer, E., Noronha, A., ... & Fleming, R. M. (2017). Generation of genome-scale metabolic reconstructions for 773 members of the human gut microbiota. Nature biotechnology, 35(1), 81.
cpd01262	malttr[c]	maltotriose	AGORA	NO	NO	Magnúsdóttir, S., Heinken, A., Kutt, L., Ravcheev, D. A., Bauer, E., Noronha, A., ... & Fleming, R. M. (2017). Generation of genome-scale metabolic reconstructions for 773 members of the human gut microbiota. Nature biotechnology, 35(1), 81.
cpd01262	malttr[e]	maltotriose	AGORA	NO	NO	Magnúsdóttir, S., Heinken, A., Kutt, L., Ravcheev, D. A., Bauer, E., Noronha, A., ... & Fleming, R. M. (2017). Generation of genome-scale metabolic reconstructions for 773 members of the human gut microbiota. Nature biotechnology, 35(1), 81.
cpd00537	maltttr[c]	Maltotetraose	AGORA	NO	NO	Magnúsdóttir, S., Heinken, A., Kutt, L., Ravcheev, D. A., Bauer, E., Noronha, A., ... & Fleming, R. M. (2017). Generation of genome-scale metabolic reconstructions for 773 members of the human gut microbiota. Nature biotechnology, 35(1), 81.
cpd00235	man6p[c]	D-Mannose 6-phosphate	AGORA	NO	NO	Magnúsdóttir, S., Heinken, A., Kutt, L., Ravcheev, D. A., Bauer, E., Noronha, A., ... & Fleming, R. M. (2017). Generation of genome-scale metabolic reconstructions for 773 members of the human gut microbiota. Nature biotechnology, 35(1), 81.
cpd03200	mantr[c]	mannotriose (beta-1,4)	AGORA	NO	NO	Magnúsdóttir, S., Heinken, A., Kutt, L., Ravcheev, D. A., Bauer, E., Noronha, A., ... & Fleming, R. M. (2017). Generation of genome-scale metabolic reconstructions for 773 members of the human gut microbiota. Nature biotechnology, 35(1), 81.
cpd03200	mantr[e]	mannotriose (beta-1,4)	AGORA	NO	NO	Magnúsdóttir, S., Heinken, A., Kutt, L., Ravcheev, D. A., Bauer, E., Noronha, A., ... & Fleming, R. M. (2017). Generation of genome-scale metabolic reconstructions for 773 members of the human gut microbiota. Nature biotechnology, 35(1), 81.
cpd03198	melib[c]	Melibiose	AGORA	NO	NO	Magnúsdóttir, S., Heinken, A., Kutt, L., Ravcheev, D. A., Bauer, E., Noronha, A., ... & Fleming, R. M. (2017). Generation of genome-scale metabolic reconstructions for 773 members of the human gut microbiota. Nature biotechnology, 35(1), 81.
cpd00116	meoh[c]	methanol	AGORA	NO	NO	Magnúsdóttir, S., Heinken, A., Kutt, L., Ravcheev, D. A., Bauer, E., Noronha, A., ... & Fleming, R. M. (2017). Generation of genome-scale metabolic reconstructions for 773 members of the human gut microbiota. Nature biotechnology, 35(1), 81.
cpd00637	met_D[c]	D-Methionine	AGORA	NO	NO	Magnúsdóttir, S., Heinken, A., Kutt, L., Ravcheev, D. A., Bauer, E., Noronha, A., ... & Fleming, R. M. (2017). Generation of genome-scale metabolic reconstructions for 773 members of the human gut microbiota. Nature biotechnology, 35(1), 81.
cpd00637	met_D[e]	D-Methionine	AGORA	NO	NO	Magnúsdóttir, S., Heinken, A., Kutt, L., Ravcheev, D. A., Bauer, E., Noronha, A., ... & Fleming, R. M. (2017). Generation of genome-scale metabolic reconstructions for 773 members of the human gut microbiota. Nature biotechnology, 35(1), 81.
cpd00060	met_L[c]	L-methionine	AGORA	YES	NO	Magnúsdóttir, S., Heinken, A., Kutt, L., Ravcheev, D. A., Bauer, E., Noronha, A., ... & Fleming, R. M. (2017). Generation of genome-scale metabolic reconstructions for 773 members of the human gut microbiota. Nature biotechnology, 35(1), 81.
cpd00060	met_L[e]	L-methionine	AGORA	YES	NO	Magnúsdóttir, S., Heinken, A., Kutt, L., Ravcheev, D. A., Bauer, E., Noronha, A., ... & Fleming, R. M. (2017). Generation of genome-scale metabolic reconstructions for 773 members of the human gut microbiota. Nature biotechnology, 35(1), 81.
cpd11590	metala[c]	L-methionyl-L-alanine	AGORA	NO	NO	Magnúsdóttir, S., Heinken, A., Kutt, L., Ravcheev, D. A., Bauer, E., Noronha, A., ... & Fleming, R. M. (2017). Generation of genome-scale metabolic reconstructions for 773 members of the human gut microbiota. Nature biotechnology, 35(1), 81.
cpd11590	metala[e]	L-methionyl-L-alanine	AGORA	NO	NO	Magnúsdóttir, S., Heinken, A., Kutt, L., Ravcheev, D. A., Bauer, E., Noronha, A., ... & Fleming, R. M. (2017). Generation of genome-scale metabolic reconstructions for 773 members of the human gut microbiota. Nature biotechnology, 35(1), 81.
cpd00347	methf[c]	5,10-Methenyltetrahydrofolate	AGORA	NO	NO	Magnúsdóttir, S., Heinken, A., Kutt, L., Ravcheev, D. A., Bauer, E., Noronha, A., ... & Fleming, R. M. (2017). Generation of genome-scale metabolic reconstructions for 773 members of the human gut microbiota. Nature biotechnology, 35(1), 81.
cpd01914	metsox_S_L[c]	L-Methionine Sulfoxide	AGORA	NO	NO	Magnúsdóttir, S., Heinken, A., Kutt, L., Ravcheev, D. A., Bauer, E., Noronha, A., ... & Fleming, R. M. (2017). Generation of genome-scale metabolic reconstructions for 773 members of the human gut microbiota. Nature biotechnology, 35(1), 81.
cpd01914	metsox_S_L[e]	L-Methionine Sulfoxide	AGORA	NO	NO	Magnúsdóttir, S., Heinken, A., Kutt, L., Ravcheev, D. A., Bauer, E., Noronha, A., ... & Fleming, R. M. (2017). Generation of genome-scale metabolic reconstructions for 773 members of the human gut microbiota. Nature biotechnology, 35(1), 81.
cpd00254	mg2[c]	magnesium	AGORA	YES	NO	Magnúsdóttir, S., Heinken, A., Kutt, L., Ravcheev, D. A., Bauer, E., Noronha, A., ... & Fleming, R. M. (2017). Generation of genome-scale metabolic reconstructions for 773 members of the human gut microbiota. Nature biotechnology, 35(1), 81.
cpd00254	mg2[e]	magnesium	AGORA	YES	NO	Magnúsdóttir, S., Heinken, A., Kutt, L., Ravcheev, D. A., Bauer, E., Noronha, A., ... & Fleming, R. M. (2017). Generation of genome-scale metabolic reconstructions for 773 members of the human gut microbiota. Nature biotechnology, 35(1), 81.
cpd00125	mlthf[c]	5,10-Methylenetetrahydrofolate	AGORA	NO	NO	Magnúsdóttir, S., Heinken, A., Kutt, L., Ravcheev, D. A., Bauer, E., Noronha, A., ... & Fleming, R. M. (2017). Generation of genome-scale metabolic reconstructions for 773 members of the human gut microbiota. Nature biotechnology, 35(1), 81.
cpd00030	mn2[c]	Mn2+	AGORA	YES	NO	Magnúsdóttir, S., Heinken, A., Kutt, L., Ravcheev, D. A., Bauer, E., Noronha, A., ... & Fleming, R. M. (2017). Generation of genome-scale metabolic reconstructions for 773 members of the human gut microbiota. Nature biotechnology, 35(1), 81.
cpd00030	mn2[e]	Mn2+	AGORA	YES	NO	Magnúsdóttir, S., Heinken, A., Kutt, L., Ravcheev, D. A., Bauer, E., Noronha, A., ... & Fleming, R. M. (2017). Generation of genome-scale metabolic reconstructions for 773 members of the human gut microbiota. Nature biotechnology, 35(1), 81.
cpd15499	mql8[c]	Menaquinol 8	AGORA	NO	NO	Magnúsdóttir, S., Heinken, A., Kutt, L., Ravcheev, D. A., Bauer, E., Noronha, A., ... & Fleming, R. M. (2017). Generation of genome-scale metabolic reconstructions for 773 members of the human gut microbiota. Nature biotechnology, 35(1), 81.
cpd11606	mqn7[c]	Menaquinone 7	AGORA	NO	NO	Magnúsdóttir, S., Heinken, A., Kutt, L., Ravcheev, D. A., Bauer, E., Noronha, A., ... & Fleming, R. M. (2017). Generation of genome-scale metabolic reconstructions for 773 members of the human gut microbiota. Nature biotechnology, 35(1), 81.
cpd11606	mqn7[e]	Menaquinone 7	AGORA	NO	NO	Magnúsdóttir, S., Heinken, A., Kutt, L., Ravcheev, D. A., Bauer, E., Noronha, A., ... & Fleming, R. M. (2017). Generation of genome-scale metabolic reconstructions for 773 members of the human gut microbiota. Nature biotechnology, 35(1), 81.
cpd15500	mqn8[c]	Menaquinone 8	AGORA	YES	NO	Magnúsdóttir, S., Heinken, A., Kutt, L., Ravcheev, D. A., Bauer, E., Noronha, A., ... & Fleming, R. M. (2017). Generation of genome-scale metabolic reconstructions for 773 members of the human gut microbiota. Nature biotechnology, 35(1), 81.
cpd00428	mthgxl[c]	methylglyoxal	AGORA	NO	NO	Magnúsdóttir, S., Heinken, A., Kutt, L., Ravcheev, D. A., Bauer, E., Noronha, A., ... & Fleming, R. M. (2017). Generation of genome-scale metabolic reconstructions for 773 members of the human gut microbiota. Nature biotechnology, 35(1), 81.
cpd11466	myrsACP[c]	Myristoyl-ACP (n-C14:0ACP)	AGORA	NO	NO	Magnúsdóttir, S., Heinken, A., Kutt, L., Ravcheev, D. A., Bauer, E., Noronha, A., ... & Fleming, R. M. (2017). Generation of genome-scale metabolic reconstructions for 773 members of the human gut microbiota. Nature biotechnology, 35(1), 81.
cpd02685	n6all26d[c]	N6-Acetyl-LL-2,6-diaminoheptanedioate	AGORA	NO	NO	Magnúsdóttir, S., Heinken, A., Kutt, L., Ravcheev, D. A., Bauer, E., Noronha, A., ... & Fleming, R. M. (2017). Generation of genome-scale metabolic reconstructions for 773 members of the human gut microbiota. Nature biotechnology, 35(1), 81.
cpd00971	na1[c]	Sodium	AGORA	YES	NO	Magnúsdóttir, S., Heinken, A., Kutt, L., Ravcheev, D. A., Bauer, E., Noronha, A., ... & Fleming, R. M. (2017). Generation of genome-scale metabolic reconstructions for 773 members of the human gut microbiota. Nature biotechnology, 35(1), 81.
cpd00971	na1[e]	Sodium	AGORA	YES	NO	Magnúsdóttir, S., Heinken, A., Kutt, L., Ravcheev, D. A., Bauer, E., Noronha, A., ... & Fleming, R. M. (2017). Generation of genome-scale metabolic reconstructions for 773 members of the human gut microbiota. Nature biotechnology, 35(1), 81.
cpd00218	nac[c]	Nicotinate	AGORA	YES	NO	Magnúsdóttir, S., Heinken, A., Kutt, L., Ravcheev, D. A., Bauer, E., Noronha, A., ... & Fleming, R. M. (2017). Generation of genome-scale metabolic reconstructions for 773 members of the human gut microbiota. Nature biotechnology, 35(1), 81.
cpd00218	nac[e]	Nicotinate	AGORA	YES	NO	Magnúsdóttir, S., Heinken, A., Kutt, L., Ravcheev, D. A., Bauer, E., Noronha, A., ... & Fleming, R. M. (2017). Generation of genome-scale metabolic reconstructions for 773 members of the human gut microbiota. Nature biotechnology, 35(1), 81.
cpd00003	nad[c]	Nicotinamide adenine dinucleotide	AGORA	NO	NO	Magnúsdóttir, S., Heinken, A., Kutt, L., Ravcheev, D. A., Bauer, E., Noronha, A., ... & Fleming, R. M. (2017). Generation of genome-scale metabolic reconstructions for 773 members of the human gut microbiota. Nature biotechnology, 35(1), 81.
cpd00004	nadh[c]	Nicotinamide adenine dinucleotide - reduced	AGORA	NO	NO	Magnúsdóttir, S., Heinken, A., Kutt, L., Ravcheev, D. A., Bauer, E., Noronha, A., ... & Fleming, R. M. (2017). Generation of genome-scale metabolic reconstructions for 773 members of the human gut microbiota. Nature biotechnology, 35(1), 81.
cpd00006	nadp[c]	Nicotinamide adenine dinucleotide phosphate	AGORA	NO	NO	Magnúsdóttir, S., Heinken, A., Kutt, L., Ravcheev, D. A., Bauer, E., Noronha, A., ... & Fleming, R. M. (2017). Generation of genome-scale metabolic reconstructions for 773 members of the human gut microbiota. Nature biotechnology, 35(1), 81.
cpd00005	nadph[c]	Nicotinamide adenine dinucleotide phosphate - reduced	AGORA	NO	NO	Magnúsdóttir, S., Heinken, A., Kutt, L., Ravcheev, D. A., Bauer, E., Noronha, A., ... & Fleming, R. M. (2017). Generation of genome-scale metabolic reconstructions for 773 members of the human gut microbiota. Nature biotechnology, 35(1), 81.
cpd00133	ncam[c]	Nicotinamide	AGORA	NO	NO	Magnúsdóttir, S., Heinken, A., Kutt, L., Ravcheev, D. A., Bauer, E., Noronha, A., ... & Fleming, R. M. (2017). Generation of genome-scale metabolic reconstructions for 773 members of the human gut microbiota. Nature biotechnology, 35(1), 81.
cpd00341	ncptrc[c]	N-Carbamoylputrescine	AGORA	NO	NO	Magnúsdóttir, S., Heinken, A., Kutt, L., Ravcheev, D. A., Bauer, E., Noronha, A., ... & Fleming, R. M. (2017). Generation of genome-scale metabolic reconstructions for 773 members of the human gut microbiota. Nature biotechnology, 35(1), 81.
cpd19013	nh4[c]	Ammonium	AGORA	NO	NO	Magnúsdóttir, S., Heinken, A., Kutt, L., Ravcheev, D. A., Bauer, E., Noronha, A., ... & Fleming, R. M. (2017). Generation of genome-scale metabolic reconstructions for 773 members of the human gut microbiota. Nature biotechnology, 35(1), 81.
cpd19013	nh4[e]	Ammonium	AGORA	NO	NO	Magnúsdóttir, S., Heinken, A., Kutt, L., Ravcheev, D. A., Bauer, E., Noronha, A., ... & Fleming, R. M. (2017). Generation of genome-scale metabolic reconstructions for 773 members of the human gut microbiota. Nature biotechnology, 35(1), 81.
cpd03471	nicrns[c]	Nicotinate D-ribonucleoside	AGORA	NO	NO	Magnúsdóttir, S., Heinken, A., Kutt, L., Ravcheev, D. A., Bauer, E., Noronha, A., ... & Fleming, R. M. (2017). Generation of genome-scale metabolic reconstructions for 773 members of the human gut microbiota. Nature biotechnology, 35(1), 81.
cpd00873	nicrnt[c]	Nicotinate D-ribonucleotide	AGORA	NO	NO	Magnúsdóttir, S., Heinken, A., Kutt, L., Ravcheev, D. A., Bauer, E., Noronha, A., ... & Fleming, R. M. (2017). Generation of genome-scale metabolic reconstructions for 773 members of the human gut microbiota. Nature biotechnology, 35(1), 81.
cpd00355	nmn[c]	NMN	AGORA	NO	NO	Magnúsdóttir, S., Heinken, A., Kutt, L., Ravcheev, D. A., Bauer, E., Noronha, A., ... & Fleming, R. M. (2017). Generation of genome-scale metabolic reconstructions for 773 members of the human gut microbiota. Nature biotechnology, 35(1), 81.
cpd00007	o2[c]	O2	AGORA	NO	NO	Magnúsdóttir, S., Heinken, A., Kutt, L., Ravcheev, D. A., Bauer, E., Noronha, A., ... & Fleming, R. M. (2017). Generation of genome-scale metabolic reconstructions for 773 members of the human gut microbiota. Nature biotechnology, 35(1), 81.
cpd00007	o2[e]	O2	AGORA	NO	NO	Magnúsdóttir, S., Heinken, A., Kutt, L., Ravcheev, D. A., Bauer, E., Noronha, A., ... & Fleming, R. M. (2017). Generation of genome-scale metabolic reconstructions for 773 members of the human gut microbiota. Nature biotechnology, 35(1), 81.
cpd00532	o2s[c]	superoxide	AGORA	NO	NO	Magnúsdóttir, S., Heinken, A., Kutt, L., Ravcheev, D. A., Bauer, E., Noronha, A., ... & Fleming, R. M. (2017). Generation of genome-scale metabolic reconstructions for 773 members of the human gut microbiota. Nature biotechnology, 35(1), 81.
cpd00032	oaa[c]	Oxaloacetate	AGORA	NO	NO	Magnúsdóttir, S., Heinken, A., Kutt, L., Ravcheev, D. A., Bauer, E., Noronha, A., ... & Fleming, R. M. (2017). Generation of genome-scale metabolic reconstructions for 773 members of the human gut microbiota. Nature biotechnology, 35(1), 81.
cpd11470	ocACP[c]	Octanoyl-ACP (n-C8:0ACP)	AGORA	NO	NO	Magnúsdóttir, S., Heinken, A., Kutt, L., Ravcheev, D. A., Bauer, E., Noronha, A., ... & Fleming, R. M. (2017). Generation of genome-scale metabolic reconstructions for 773 members of the human gut microbiota. Nature biotechnology, 35(1), 81.
cpd15268	ocdcaACP[c]	Octadecanoyl-ACP (n-C18:0ACP)	AGORA	NO	NO	Magnúsdóttir, S., Heinken, A., Kutt, L., Ravcheev, D. A., Bauer, E., Noronha, A., ... & Fleming, R. M. (2017). Generation of genome-scale metabolic reconstructions for 773 members of the human gut microbiota. Nature biotechnology, 35(1), 81.
cpd01080	ocdca[c]	octadecanoate (n-C18:0)	AGORA	YES	NO	Magnúsdóttir, S., Heinken, A., Kutt, L., Ravcheev, D. A., Bauer, E., Noronha, A., ... & Fleming, R. M. (2017). Generation of genome-scale metabolic reconstructions for 773 members of the human gut microbiota. Nature biotechnology, 35(1), 81.
cpd01080	ocdca[e]	octadecanoate (n-C18:0)	AGORA	YES	NO	Magnúsdóttir, S., Heinken, A., Kutt, L., Ravcheev, D. A., Bauer, E., Noronha, A., ... & Fleming, R. M. (2017). Generation of genome-scale metabolic reconstructions for 773 members of the human gut microbiota. Nature biotechnology, 35(1), 81.
cpd00536	ocdcea[c]	octadecenoate (n-C18:1)	AGORA	YES	NO	Magnúsdóttir, S., Heinken, A., Kutt, L., Ravcheev, D. A., Bauer, E., Noronha, A., ... & Fleming, R. M. (2017). Generation of genome-scale metabolic reconstructions for 773 members of the human gut microbiota. Nature biotechnology, 35(1), 81.
cpd02557	octdp[c]	all-trans-Octaprenyl diphosphate	AGORA	NO	NO	Magnúsdóttir, S., Heinken, A., Kutt, L., Ravcheev, D. A., Bauer, E., Noronha, A., ... & Fleming, R. M. (2017). Generation of genome-scale metabolic reconstructions for 773 members of the human gut microbiota. Nature biotechnology, 35(1), 81.
cpd11825	octeACP[c]	cis-octadec-11-enoyl-[acyl-carrier protein] (n-C18:1)	AGORA	NO	NO	Magnúsdóttir, S., Heinken, A., Kutt, L., Ravcheev, D. A., Bauer, E., Noronha, A., ... & Fleming, R. M. (2017). Generation of genome-scale metabolic reconstructions for 773 members of the human gut microbiota. Nature biotechnology, 35(1), 81.
cpd15274	odecoa[c]	Octadecenoyl-CoA (n-C18:1CoA)	AGORA	NO	NO	Magnúsdóttir, S., Heinken, A., Kutt, L., Ravcheev, D. A., Bauer, E., Noronha, A., ... & Fleming, R. M. (2017). Generation of genome-scale metabolic reconstructions for 773 members of the human gut microbiota. Nature biotechnology, 35(1), 81.
cpd03606	ohpb[c]	2-Oxo-3-hydroxy-4-phosphobutanoate	AGORA	NO	NO	Magnúsdóttir, S., Heinken, A., Kutt, L., Ravcheev, D. A., Bauer, E., Noronha, A., ... & Fleming, R. M. (2017). Generation of genome-scale metabolic reconstructions for 773 members of the human gut microbiota. Nature biotechnology, 35(1), 81.
cpd00064	orn[c]	Ornithine	AGORA	NO	NO	Magnúsdóttir, S., Heinken, A., Kutt, L., Ravcheev, D. A., Bauer, E., Noronha, A., ... & Fleming, R. M. (2017). Generation of genome-scale metabolic reconstructions for 773 members of the human gut microbiota. Nature biotechnology, 35(1), 81.
cpd00064	orn[e]	Ornithine	AGORA	NO	NO	Magnúsdóttir, S., Heinken, A., Kutt, L., Ravcheev, D. A., Bauer, E., Noronha, A., ... & Fleming, R. M. (2017). Generation of genome-scale metabolic reconstructions for 773 members of the human gut microbiota. Nature biotechnology, 35(1), 81.
cpd00810	orot5p[c]	Orotidine 5-phosphate	AGORA	NO	NO	Magnúsdóttir, S., Heinken, A., Kutt, L., Ravcheev, D. A., Bauer, E., Noronha, A., ... & Fleming, R. M. (2017). Generation of genome-scale metabolic reconstructions for 773 members of the human gut microbiota. Nature biotechnology, 35(1), 81.
cpd00247	orot[c]	Orotate	AGORA	NO	NO	Magnúsdóttir, S., Heinken, A., Kutt, L., Ravcheev, D. A., Bauer, E., Noronha, A., ... & Fleming, R. M. (2017). Generation of genome-scale metabolic reconstructions for 773 members of the human gut microbiota. Nature biotechnology, 35(1), 81.
cpd00180	oxa[c]	oxalate(2-)	AGORA	YES	NO	Magnúsdóttir, S., Heinken, A., Kutt, L., Ravcheev, D. A., Bauer, E., Noronha, A., ... & Fleming, R. M. (2017). Generation of genome-scale metabolic reconstructions for 773 members of the human gut microbiota. Nature biotechnology, 35(1), 81.
cpd01507	oxadpcoa[c]	3-Oxoadipyl-CoA	AGORA	NO	NO	Magnúsdóttir, S., Heinken, A., Kutt, L., Ravcheev, D. A., Bauer, E., Noronha, A., ... & Fleming, R. M. (2017). Generation of genome-scale metabolic reconstructions for 773 members of the human gut microbiota. Nature biotechnology, 35(1), 81.
cpd15521	pa120[c]	1,2-didodecanoyl-sn-glycerol 3-phosphate	AGORA	NO	NO	Magnúsdóttir, S., Heinken, A., Kutt, L., Ravcheev, D. A., Bauer, E., Noronha, A., ... & Fleming, R. M. (2017). Generation of genome-scale metabolic reconstructions for 773 members of the human gut microbiota. Nature biotechnology, 35(1), 81.
cpd15522	pa140[c]	1,2-ditetradecanoyl-sn-glycerol 3-phosphate	AGORA	NO	NO	Magnúsdóttir, S., Heinken, A., Kutt, L., Ravcheev, D. A., Bauer, E., Noronha, A., ... & Fleming, R. M. (2017). Generation of genome-scale metabolic reconstructions for 773 members of the human gut microbiota. Nature biotechnology, 35(1), 81.
cpd15523	pa141[c]	1,2-ditetradec-7-enoyl-sn-glycerol 3-phosphate	AGORA	NO	NO	Magnúsdóttir, S., Heinken, A., Kutt, L., Ravcheev, D. A., Bauer, E., Noronha, A., ... & Fleming, R. M. (2017). Generation of genome-scale metabolic reconstructions for 773 members of the human gut microbiota. Nature biotechnology, 35(1), 81.
cpd15524	pa160[c]	1,2-dihexadecanoyl-sn-glycerol 3-phosphate	AGORA	NO	NO	Magnúsdóttir, S., Heinken, A., Kutt, L., Ravcheev, D. A., Bauer, E., Noronha, A., ... & Fleming, R. M. (2017). Generation of genome-scale metabolic reconstructions for 773 members of the human gut microbiota. Nature biotechnology, 35(1), 81.
cpd15525	pa161[c]	1,2-dihexadec-9-enoyl-sn-glycerol 3-phosphate	AGORA	NO	NO	Magnúsdóttir, S., Heinken, A., Kutt, L., Ravcheev, D. A., Bauer, E., Noronha, A., ... & Fleming, R. M. (2017). Generation of genome-scale metabolic reconstructions for 773 members of the human gut microbiota. Nature biotechnology, 35(1), 81.
cpd15526	pa180[c]	1,2-dioctadecanoyl-sn-glycerol 3-phosphate	AGORA	NO	NO	Magnúsdóttir, S., Heinken, A., Kutt, L., Ravcheev, D. A., Bauer, E., Noronha, A., ... & Fleming, R. M. (2017). Generation of genome-scale metabolic reconstructions for 773 members of the human gut microbiota. Nature biotechnology, 35(1), 81.
cpd15527	pa181[c]	1,2-dioctadec-11-enoyl-sn-glycerol 3-phosphate	AGORA	NO	NO	Magnúsdóttir, S., Heinken, A., Kutt, L., Ravcheev, D. A., Bauer, E., Noronha, A., ... & Fleming, R. M. (2017). Generation of genome-scale metabolic reconstructions for 773 members of the human gut microbiota. Nature biotechnology, 35(1), 81.
cpd15681	paai15[c]	1,2-dianteisopentadecanoyl-sn-glycerol 3-phosphate (12-methyl-tetradecanoyl, anteiso-C15)	AGORA	NO	NO	Magnúsdóttir, S., Heinken, A., Kutt, L., Ravcheev, D. A., Bauer, E., Noronha, A., ... & Fleming, R. M. (2017). Generation of genome-scale metabolic reconstructions for 773 members of the human gut microbiota. Nature biotechnology, 35(1), 81.
cpd15678	paai17[c]	1,2-dianteisoheptadecanoyl-sn-glycerol 3-phosphate (14-methyl-hexadecanoyl, anteiso-C17)	AGORA	NO	NO	Magnúsdóttir, S., Heinken, A., Kutt, L., Ravcheev, D. A., Bauer, E., Noronha, A., ... & Fleming, R. M. (2017). Generation of genome-scale metabolic reconstructions for 773 members of the human gut microbiota. Nature biotechnology, 35(1), 81.
cpd15679	pai14[c]	1,2-diisotetradecanoyl-sn-glycerol 3-phosphate (12-methyl-tridecanoyl, iso-C14)	AGORA	NO	NO	Magnúsdóttir, S., Heinken, A., Kutt, L., Ravcheev, D. A., Bauer, E., Noronha, A., ... & Fleming, R. M. (2017). Generation of genome-scale metabolic reconstructions for 773 members of the human gut microbiota. Nature biotechnology, 35(1), 81.
cpd15680	pai15[c]	1,2-diisopentadecanoyl-sn-glycerol 3-phosphate (13-methyl-tetradecanoyl, iso-C15)	AGORA	NO	NO	Magnúsdóttir, S., Heinken, A., Kutt, L., Ravcheev, D. A., Bauer, E., Noronha, A., ... & Fleming, R. M. (2017). Generation of genome-scale metabolic reconstructions for 773 members of the human gut microbiota. Nature biotechnology, 35(1), 81.
cpd15682	pai16[c]	1,2-diisohexadecanoyl-sn-glycerol 3-phosphate (14-methyl-pentadecanoyl, iso-C16)	AGORA	NO	NO	Magnúsdóttir, S., Heinken, A., Kutt, L., Ravcheev, D. A., Bauer, E., Noronha, A., ... & Fleming, R. M. (2017). Generation of genome-scale metabolic reconstructions for 773 members of the human gut microbiota. Nature biotechnology, 35(1), 81.
cpd15677	pai17[c]	1,2-diisoheptadecanoyl-sn-glycerol 3-phosphate (15-methyl-hexadecanoyl, iso-C17)	AGORA	NO	NO	Magnúsdóttir, S., Heinken, A., Kutt, L., Ravcheev, D. A., Bauer, E., Noronha, A., ... & Fleming, R. M. (2017). Generation of genome-scale metabolic reconstructions for 773 members of the human gut microbiota. Nature biotechnology, 35(1), 81.
cpd15277	palmACP[c]	Palmitoyl-ACP (n-C16:0ACP)	AGORA	NO	NO	Magnúsdóttir, S., Heinken, A., Kutt, L., Ravcheev, D. A., Bauer, E., Noronha, A., ... & Fleming, R. M. (2017). Generation of genome-scale metabolic reconstructions for 773 members of the human gut microbiota. Nature biotechnology, 35(1), 81.
cpd00834	pan4p[c]	Pantetheine 4-phosphate	AGORA	NO	NO	Magnúsdóttir, S., Heinken, A., Kutt, L., Ravcheev, D. A., Bauer, E., Noronha, A., ... & Fleming, R. M. (2017). Generation of genome-scale metabolic reconstructions for 773 members of the human gut microbiota. Nature biotechnology, 35(1), 81.
cpd00408	pant_R[c]	(R)-Pantoate	AGORA	NO	NO	Magnúsdóttir, S., Heinken, A., Kutt, L., Ravcheev, D. A., Bauer, E., Noronha, A., ... & Fleming, R. M. (2017). Generation of genome-scale metabolic reconstructions for 773 members of the human gut microbiota. Nature biotechnology, 35(1), 81.
cpd00045	pap[c]	adenosine 3,5-bismonophosphate(4-)	AGORA	NO	NO	Magnúsdóttir, S., Heinken, A., Kutt, L., Ravcheev, D. A., Bauer, E., Noronha, A., ... & Fleming, R. M. (2017). Generation of genome-scale metabolic reconstructions for 773 members of the human gut microbiota. Nature biotechnology, 35(1), 81.
cpd00478	pdx5p[c]	Pyridoxine 5-phosphate	AGORA	NO	NO	Magnúsdóttir, S., Heinken, A., Kutt, L., Ravcheev, D. A., Bauer, E., Noronha, A., ... & Fleming, R. M. (2017). Generation of genome-scale metabolic reconstructions for 773 members of the human gut microbiota. Nature biotechnology, 35(1), 81.
cpd15528	pe120[c]	phosphatidylethanolamine (didodecanoyl, n-C12:0)	AGORA	NO	NO	Magnúsdóttir, S., Heinken, A., Kutt, L., Ravcheev, D. A., Bauer, E., Noronha, A., ... & Fleming, R. M. (2017). Generation of genome-scale metabolic reconstructions for 773 members of the human gut microbiota. Nature biotechnology, 35(1), 81.
cpd33856	pe140[c]	phosphatidylethanolamine (ditetradecanoyl, n-C14:0)	AGORA	NO	NO	Magnúsdóttir, S., Heinken, A., Kutt, L., Ravcheev, D. A., Bauer, E., Noronha, A., ... & Fleming, R. M. (2017). Generation of genome-scale metabolic reconstructions for 773 members of the human gut microbiota. Nature biotechnology, 35(1), 81.
cpd15530	pe141[c]	phosphatidylethanolamine (ditetradec-7-enoyl, n-C14:1)	AGORA	NO	NO	Magnúsdóttir, S., Heinken, A., Kutt, L., Ravcheev, D. A., Bauer, E., Noronha, A., ... & Fleming, R. M. (2017). Generation of genome-scale metabolic reconstructions for 773 members of the human gut microbiota. Nature biotechnology, 35(1), 81.
cpd23597	pe160[c]	phosphatidylethanolamine (dihexadecanoyl, n-C16:0)	AGORA	NO	NO	Magnúsdóttir, S., Heinken, A., Kutt, L., Ravcheev, D. A., Bauer, E., Noronha, A., ... & Fleming, R. M. (2017). Generation of genome-scale metabolic reconstructions for 773 members of the human gut microbiota. Nature biotechnology, 35(1), 81.
cpd15532	pe161[c]	phosphatidylethanolamine (dihexadec-9enoyl, n-C16:1)	AGORA	NO	NO	Magnúsdóttir, S., Heinken, A., Kutt, L., Ravcheev, D. A., Bauer, E., Noronha, A., ... & Fleming, R. M. (2017). Generation of genome-scale metabolic reconstructions for 773 members of the human gut microbiota. Nature biotechnology, 35(1), 81.
cpd23596	pe180[c]	phosphatidylethanolamine (dioctadecanoyl, n-C18:0)	AGORA	NO	NO	Magnúsdóttir, S., Heinken, A., Kutt, L., Ravcheev, D. A., Bauer, E., Noronha, A., ... & Fleming, R. M. (2017). Generation of genome-scale metabolic reconstructions for 773 members of the human gut microbiota. Nature biotechnology, 35(1), 81.
cpd15534	pe181[c]	phosphatidylethanolamine (dioctadec-11-enoyl, n-C18:1)	AGORA	NO	NO	Magnúsdóttir, S., Heinken, A., Kutt, L., Ravcheev, D. A., Bauer, E., Noronha, A., ... & Fleming, R. M. (2017). Generation of genome-scale metabolic reconstructions for 773 members of the human gut microbiota. Nature biotechnology, 35(1), 81.
cpd15699	peai15[c]	Phosphatidylethanolamine (12-methyl-tetradecanoyl, anteiso-C15)	AGORA	NO	NO	Magnúsdóttir, S., Heinken, A., Kutt, L., Ravcheev, D. A., Bauer, E., Noronha, A., ... & Fleming, R. M. (2017). Generation of genome-scale metabolic reconstructions for 773 members of the human gut microbiota. Nature biotechnology, 35(1), 81.
cpd15696	peai17[c]	Phosphatidylethanolamine (14-methyl-hexadecanoyl, anteiso-C17)	AGORA	NO	NO	Magnúsdóttir, S., Heinken, A., Kutt, L., Ravcheev, D. A., Bauer, E., Noronha, A., ... & Fleming, R. M. (2017). Generation of genome-scale metabolic reconstructions for 773 members of the human gut microbiota. Nature biotechnology, 35(1), 81.
cpd15697	pei14[c]	Phosphatidylethanolamine (12-methyl-tridecanoyl, iso-C14)	AGORA	NO	NO	Magnúsdóttir, S., Heinken, A., Kutt, L., Ravcheev, D. A., Bauer, E., Noronha, A., ... & Fleming, R. M. (2017). Generation of genome-scale metabolic reconstructions for 773 members of the human gut microbiota. Nature biotechnology, 35(1), 81.
cpd15698	pei15[c]	Phosphatidylethanolamine (13-methyl-tetradecanoyl, iso-C15)	AGORA	NO	NO	Magnúsdóttir, S., Heinken, A., Kutt, L., Ravcheev, D. A., Bauer, E., Noronha, A., ... & Fleming, R. M. (2017). Generation of genome-scale metabolic reconstructions for 773 members of the human gut microbiota. Nature biotechnology, 35(1), 81.
cpd15700	pei16[c]	Phosphatidylethanolamine (14-methyl-pentadecanoyl, iso-C16)	AGORA	NO	NO	Magnúsdóttir, S., Heinken, A., Kutt, L., Ravcheev, D. A., Bauer, E., Noronha, A., ... & Fleming, R. M. (2017). Generation of genome-scale metabolic reconstructions for 773 members of the human gut microbiota. Nature biotechnology, 35(1), 81.
cpd15695	pei17[c]	Phosphatidylethanolamine (15-methyl-hexadecanoyl, iso-C17)	AGORA	NO	NO	Magnúsdóttir, S., Heinken, A., Kutt, L., Ravcheev, D. A., Bauer, E., Noronha, A., ... & Fleming, R. M. (2017). Generation of genome-scale metabolic reconstructions for 773 members of the human gut microbiota. Nature biotechnology, 35(1), 81.
cpd02591	pendp[c]	all-trans-Pentaprenyl diphosphate	AGORA	NO	NO	Magnúsdóttir, S., Heinken, A., Kutt, L., Ravcheev, D. A., Bauer, E., Noronha, A., ... & Fleming, R. M. (2017). Generation of genome-scale metabolic reconstructions for 773 members of the human gut microbiota. Nature biotechnology, 35(1), 81.
cpd00061	pep[c]	Phosphoenolpyruvate	AGORA	NO	NO	Magnúsdóttir, S., Heinken, A., Kutt, L., Ravcheev, D. A., Bauer, E., Noronha, A., ... & Fleming, R. M. (2017). Generation of genome-scale metabolic reconstructions for 773 members of the human gut microbiota. Nature biotechnology, 35(1), 81.
cpd35089	pg140[c]	Phosphatidylglycerol (ditetradecanoyl, n-C14:0)	AGORA	NO	NO	Magnúsdóttir, S., Heinken, A., Kutt, L., Ravcheev, D. A., Bauer, E., Noronha, A., ... & Fleming, R. M. (2017). Generation of genome-scale metabolic reconstructions for 773 members of the human gut microbiota. Nature biotechnology, 35(1), 81.
cpd15538	pg160[c]	Phosphatidylglycerol (dihexadecanoyl, n-C16:0)	AGORA	NO	NO	Magnúsdóttir, S., Heinken, A., Kutt, L., Ravcheev, D. A., Bauer, E., Noronha, A., ... & Fleming, R. M. (2017). Generation of genome-scale metabolic reconstructions for 773 members of the human gut microbiota. Nature biotechnology, 35(1), 81.
cpd15540	pg180[c]	Phosphatidylglycerol (dioctadecanoyl, n-C18:0)	AGORA	NO	NO	Magnúsdóttir, S., Heinken, A., Kutt, L., Ravcheev, D. A., Bauer, E., Noronha, A., ... & Fleming, R. M. (2017). Generation of genome-scale metabolic reconstructions for 773 members of the human gut microbiota. Nature biotechnology, 35(1), 81.
cpd15726	pgai15[c]	Phosphatidylglycerol (12-methyl-tetradecanoyl, anteiso-C15)	AGORA	NO	NO	Magnúsdóttir, S., Heinken, A., Kutt, L., Ravcheev, D. A., Bauer, E., Noronha, A., ... & Fleming, R. M. (2017). Generation of genome-scale metabolic reconstructions for 773 members of the human gut microbiota. Nature biotechnology, 35(1), 81.
cpd15723	pgai17[c]	Phosphatidylglycerol (14-methyl-hexadecanoyl, anteiso-C17)	AGORA	NO	NO	Magnúsdóttir, S., Heinken, A., Kutt, L., Ravcheev, D. A., Bauer, E., Noronha, A., ... & Fleming, R. M. (2017). Generation of genome-scale metabolic reconstructions for 773 members of the human gut microbiota. Nature biotechnology, 35(1), 81.
cpd15724	pgi14[c]	Phosphatidylglycerol (12-methyltridecanoyl, iso-C14)	AGORA	NO	NO	Magnúsdóttir, S., Heinken, A., Kutt, L., Ravcheev, D. A., Bauer, E., Noronha, A., ... & Fleming, R. M. (2017). Generation of genome-scale metabolic reconstructions for 773 members of the human gut microbiota. Nature biotechnology, 35(1), 81.
cpd15725	pgi15[c]	Phosphatidylglycerol (13-methyltetradecanoyl, iso-C15)	AGORA	NO	NO	Magnúsdóttir, S., Heinken, A., Kutt, L., Ravcheev, D. A., Bauer, E., Noronha, A., ... & Fleming, R. M. (2017). Generation of genome-scale metabolic reconstructions for 773 members of the human gut microbiota. Nature biotechnology, 35(1), 81.
cpd15727	pgi16[c]	Phosphatidylglycerol (14-methylpentadecanoyl, iso-C16)	AGORA	NO	NO	Magnúsdóttir, S., Heinken, A., Kutt, L., Ravcheev, D. A., Bauer, E., Noronha, A., ... & Fleming, R. M. (2017). Generation of genome-scale metabolic reconstructions for 773 members of the human gut microbiota. Nature biotechnology, 35(1), 81.
cpd15722	pgi17[c]	Phosphatidylglycerol (15-methyl-hexadecanoyl, iso-C17)	AGORA	NO	NO	Magnúsdóttir, S., Heinken, A., Kutt, L., Ravcheev, D. A., Bauer, E., Noronha, A., ... & Fleming, R. M. (2017). Generation of genome-scale metabolic reconstructions for 773 members of the human gut microbiota. Nature biotechnology, 35(1), 81.
cpd15542	pgp120[c]	Phosphatidylglycerophosphate (didodecanoyl, n-C12:0)	AGORA	NO	NO	Magnúsdóttir, S., Heinken, A., Kutt, L., Ravcheev, D. A., Bauer, E., Noronha, A., ... & Fleming, R. M. (2017). Generation of genome-scale metabolic reconstructions for 773 members of the human gut microbiota. Nature biotechnology, 35(1), 81.
cpd15543	pgp140[c]	Phosphatidylglycerophosphate (ditetradecanoyl, n-C14:0)	AGORA	NO	NO	Magnúsdóttir, S., Heinken, A., Kutt, L., Ravcheev, D. A., Bauer, E., Noronha, A., ... & Fleming, R. M. (2017). Generation of genome-scale metabolic reconstructions for 773 members of the human gut microbiota. Nature biotechnology, 35(1), 81.
cpd15544	pgp141[c]	Phosphatidylglycerophosphate (ditetradec-7-enoyl, n-C14:1)	AGORA	NO	NO	Magnúsdóttir, S., Heinken, A., Kutt, L., Ravcheev, D. A., Bauer, E., Noronha, A., ... & Fleming, R. M. (2017). Generation of genome-scale metabolic reconstructions for 773 members of the human gut microbiota. Nature biotechnology, 35(1), 81.
cpd15545	pgp160[c]	Phosphatidylglycerophosphate (dihexadecanoyl, n-C16:0)	AGORA	NO	NO	Magnúsdóttir, S., Heinken, A., Kutt, L., Ravcheev, D. A., Bauer, E., Noronha, A., ... & Fleming, R. M. (2017). Generation of genome-scale metabolic reconstructions for 773 members of the human gut microbiota. Nature biotechnology, 35(1), 81.
cpd26451	pgp161[c]	Phosphatidylglycerophosphate (dihexadec-9-enoyl, n-C16:1)	AGORA	NO	NO	Magnúsdóttir, S., Heinken, A., Kutt, L., Ravcheev, D. A., Bauer, E., Noronha, A., ... & Fleming, R. M. (2017). Generation of genome-scale metabolic reconstructions for 773 members of the human gut microbiota. Nature biotechnology, 35(1), 81.
cpd15547	pgp180[c]	Phosphatidylglycerophosphate (dioctadecanoyl, n-C18:0)	AGORA	NO	NO	Magnúsdóttir, S., Heinken, A., Kutt, L., Ravcheev, D. A., Bauer, E., Noronha, A., ... & Fleming, R. M. (2017). Generation of genome-scale metabolic reconstructions for 773 members of the human gut microbiota. Nature biotechnology, 35(1), 81.
cpd15548	pgp181[c]	Phosphatidylglycerophosphate (dioctadec-11-enoyl, n-C18:1)	AGORA	NO	NO	Magnúsdóttir, S., Heinken, A., Kutt, L., Ravcheev, D. A., Bauer, E., Noronha, A., ... & Fleming, R. M. (2017). Generation of genome-scale metabolic reconstructions for 773 members of the human gut microbiota. Nature biotechnology, 35(1), 81.
cpd15720	pgpai15[c]	Phosphatidylglycerophosphate (12-methyl-tetradecanoyl, anteiso-C15)	AGORA	NO	NO	Magnúsdóttir, S., Heinken, A., Kutt, L., Ravcheev, D. A., Bauer, E., Noronha, A., ... & Fleming, R. M. (2017). Generation of genome-scale metabolic reconstructions for 773 members of the human gut microbiota. Nature biotechnology, 35(1), 81.
cpd15717	pgpai17[c]	Phosphatidylglycerophosphate (14-methyl-hexadecanoyl, anteiso-C17)	AGORA	NO	NO	Magnúsdóttir, S., Heinken, A., Kutt, L., Ravcheev, D. A., Bauer, E., Noronha, A., ... & Fleming, R. M. (2017). Generation of genome-scale metabolic reconstructions for 773 members of the human gut microbiota. Nature biotechnology, 35(1), 81.
cpd15718	pgpi14[c]	Phosphatidylglycerophosphate (12-methyltridecanoyl, iso-C14)	AGORA	NO	NO	Magnúsdóttir, S., Heinken, A., Kutt, L., Ravcheev, D. A., Bauer, E., Noronha, A., ... & Fleming, R. M. (2017). Generation of genome-scale metabolic reconstructions for 773 members of the human gut microbiota. Nature biotechnology, 35(1), 81.
cpd15719	pgpi15[c]	Phosphatidylglycerophosphate (13-methyltetradecanoyl, iso-C15)	AGORA	NO	NO	Magnúsdóttir, S., Heinken, A., Kutt, L., Ravcheev, D. A., Bauer, E., Noronha, A., ... & Fleming, R. M. (2017). Generation of genome-scale metabolic reconstructions for 773 members of the human gut microbiota. Nature biotechnology, 35(1), 81.
cpd15721	pgpi16[c]	Phosphatidylglycerophosphate (14-methylpentadecanoyl, iso-C16)	AGORA	NO	NO	Magnúsdóttir, S., Heinken, A., Kutt, L., Ravcheev, D. A., Bauer, E., Noronha, A., ... & Fleming, R. M. (2017). Generation of genome-scale metabolic reconstructions for 773 members of the human gut microbiota. Nature biotechnology, 35(1), 81.
cpd15716	pgpi17[c]	Phosphatidylglycerophosphate (15-methyl-hexadecanoyl, iso-C17)	AGORA	NO	NO	Magnúsdóttir, S., Heinken, A., Kutt, L., Ravcheev, D. A., Bauer, E., Noronha, A., ... & Fleming, R. M. (2017). Generation of genome-scale metabolic reconstructions for 773 members of the human gut microbiota. Nature biotechnology, 35(1), 81.
cpd00066	phe_L[c]	L-phenylalanine	AGORA	YES	NO	Magnúsdóttir, S., Heinken, A., Kutt, L., Ravcheev, D. A., Bauer, E., Noronha, A., ... & Fleming, R. M. (2017). Generation of genome-scale metabolic reconstructions for 773 members of the human gut microbiota. Nature biotechnology, 35(1), 81.
cpd00066	phe_L[e]	L-phenylalanine	AGORA	YES	NO	Magnúsdóttir, S., Heinken, A., Kutt, L., Ravcheev, D. A., Bauer, E., Noronha, A., ... & Fleming, R. M. (2017). Generation of genome-scale metabolic reconstructions for 773 members of the human gut microbiota. Nature biotechnology, 35(1), 81.
cpd00028	pheme[c]	Protoheme	AGORA	NO	NO	Magnúsdóttir, S., Heinken, A., Kutt, L., Ravcheev, D. A., Bauer, E., Noronha, A., ... & Fleming, R. M. (2017). Generation of genome-scale metabolic reconstructions for 773 members of the human gut microbiota. Nature biotechnology, 35(1), 81.
cpd00028	pheme[e]	Protoheme	AGORA	NO	NO	Magnúsdóttir, S., Heinken, A., Kutt, L., Ravcheev, D. A., Bauer, E., Noronha, A., ... & Fleming, R. M. (2017). Generation of genome-scale metabolic reconstructions for 773 members of the human gut microbiota. Nature biotechnology, 35(1), 81.
cpd00809	phom[c]	O-phosphonato-L-homoserine(2-)	AGORA	NO	NO	Magnúsdóttir, S., Heinken, A., Kutt, L., Ravcheev, D. A., Bauer, E., Noronha, A., ... & Fleming, R. M. (2017). Generation of genome-scale metabolic reconstructions for 773 members of the human gut microbiota. Nature biotechnology, 35(1), 81.
cpd00143	phpyr[c]	keto-phenylpyruvate	AGORA	NO	NO	Magnúsdóttir, S., Heinken, A., Kutt, L., Ravcheev, D. A., Bauer, E., Noronha, A., ... & Fleming, R. M. (2017). Generation of genome-scale metabolic reconstructions for 773 members of the human gut microbiota. Nature biotechnology, 35(1), 81.
cpd03607	phthr[c]	O-Phospho-4-hydroxy-L-threonine	AGORA	NO	NO	Magnúsdóttir, S., Heinken, A., Kutt, L., Ravcheev, D. A., Bauer, E., Noronha, A., ... & Fleming, R. M. (2017). Generation of genome-scale metabolic reconstructions for 773 members of the human gut microbiota. Nature biotechnology, 35(1), 81.
cpd00009	pi[c]	hydrogenphosphate	AGORA	NO	NO	Magnúsdóttir, S., Heinken, A., Kutt, L., Ravcheev, D. A., Bauer, E., Noronha, A., ... & Fleming, R. M. (2017). Generation of genome-scale metabolic reconstructions for 773 members of the human gut microbiota. Nature biotechnology, 35(1), 81.
cpd00009	pi[e]	hydrogenphosphate	AGORA	NO	NO	Magnúsdóttir, S., Heinken, A., Kutt, L., Ravcheev, D. A., Bauer, E., Noronha, A., ... & Fleming, R. M. (2017). Generation of genome-scale metabolic reconstructions for 773 members of the human gut microbiota. Nature biotechnology, 35(1), 81.
cpd00134	pmtcoa[c]	Palmitoyl-CoA (n-C16:0CoA)	AGORA	NO	NO	Magnúsdóttir, S., Heinken, A., Kutt, L., Ravcheev, D. A., Bauer, E., Noronha, A., ... & Fleming, R. M. (2017). Generation of genome-scale metabolic reconstructions for 773 members of the human gut microbiota. Nature biotechnology, 35(1), 81.
cpd00646	pnp[c]	4-Hydroxynitrobenzene, p-Nitrophenol	AGORA	NO	NO	Magnúsdóttir, S., Heinken, A., Kutt, L., Ravcheev, D. A., Bauer, E., Noronha, A., ... & Fleming, R. M. (2017). Generation of genome-scale metabolic reconstructions for 773 members of the human gut microbiota. Nature biotechnology, 35(1), 81.
cpd00644	pnto_R[c]	(R)-Pantothenate	AGORA	YES	NO	Magnúsdóttir, S., Heinken, A., Kutt, L., Ravcheev, D. A., Bauer, E., Noronha, A., ... & Fleming, R. M. (2017). Generation of genome-scale metabolic reconstructions for 773 members of the human gut microbiota. Nature biotechnology, 35(1), 81.
cpd00644	pnto_R[e]	(R)-Pantothenate	AGORA	YES	NO	Magnúsdóttir, S., Heinken, A., Kutt, L., Ravcheev, D. A., Bauer, E., Noronha, A., ... & Fleming, R. M. (2017). Generation of genome-scale metabolic reconstructions for 773 members of the human gut microbiota. Nature biotechnology, 35(1), 81.
cpd00141	ppa[c]	propionate	AGORA	NO	NO	Magnúsdóttir, S., Heinken, A., Kutt, L., Ravcheev, D. A., Bauer, E., Noronha, A., ... & Fleming, R. M. (2017). Generation of genome-scale metabolic reconstructions for 773 members of the human gut microbiota. Nature biotechnology, 35(1), 81.
cpd01844	ppap[c]	Propanoyl phosphate	AGORA	NO	NO	Magnúsdóttir, S., Heinken, A., Kutt, L., Ravcheev, D. A., Bauer, E., Noronha, A., ... & Fleming, R. M. (2017). Generation of genome-scale metabolic reconstructions for 773 members of the human gut microbiota. Nature biotechnology, 35(1), 81.
cpd00086	ppcoa[c]	Propanoyl-CoA	AGORA	NO	NO	Magnúsdóttir, S., Heinken, A., Kutt, L., Ravcheev, D. A., Bauer, E., Noronha, A., ... & Fleming, R. M. (2017). Generation of genome-scale metabolic reconstructions for 773 members of the human gut microbiota. Nature biotechnology, 35(1), 81.
cpd00905	ppgpp[c]	Guanosine 3,5-bis(diphosphate)	AGORA	NO	NO	Magnúsdóttir, S., Heinken, A., Kutt, L., Ravcheev, D. A., Bauer, E., Noronha, A., ... & Fleming, R. M. (2017). Generation of genome-scale metabolic reconstructions for 773 members of the human gut microbiota. Nature biotechnology, 35(1), 81.
cpd00219	pphn[c]	Prephenate	AGORA	NO	NO	Magnúsdóttir, S., Heinken, A., Kutt, L., Ravcheev, D. A., Bauer, E., Noronha, A., ... & Fleming, R. M. (2017). Generation of genome-scale metabolic reconstructions for 773 members of the human gut microbiota. Nature biotechnology, 35(1), 81.
cpd02168	pphtd[c]	Prephytoene diphosphate	AGORA	NO	NO	Magnúsdóttir, S., Heinken, A., Kutt, L., Ravcheev, D. A., Bauer, E., Noronha, A., ... & Fleming, R. M. (2017). Generation of genome-scale metabolic reconstructions for 773 members of the human gut microbiota. Nature biotechnology, 35(1), 81.
cpd00012	ppi[c]	Diphosphate	AGORA	NO	NO	Magnúsdóttir, S., Heinken, A., Kutt, L., Ravcheev, D. A., Bauer, E., Noronha, A., ... & Fleming, R. M. (2017). Generation of genome-scale metabolic reconstructions for 773 members of the human gut microbiota. Nature biotechnology, 35(1), 81.
cpd00791	pppg9[c]	Protoporphyrinogen IX	AGORA	NO	NO	Magnúsdóttir, S., Heinken, A., Kutt, L., Ravcheev, D. A., Bauer, E., Noronha, A., ... & Fleming, R. M. (2017). Generation of genome-scale metabolic reconstructions for 773 members of the human gut microbiota. Nature biotechnology, 35(1), 81.
cpd00421	pppi[c]	triphosphate(5-)	AGORA	NO	NO	Magnúsdóttir, S., Heinken, A., Kutt, L., Ravcheev, D. A., Bauer, E., Noronha, A., ... & Fleming, R. M. (2017). Generation of genome-scale metabolic reconstructions for 773 members of the human gut microbiota. Nature biotechnology, 35(1), 81.
cpd01982	pram[c]	5-Phospho-beta-D-ribosylamine	AGORA	NO	NO	Magnúsdóttir, S., Heinken, A., Kutt, L., Ravcheev, D. A., Bauer, E., Noronha, A., ... & Fleming, R. M. (2017). Generation of genome-scale metabolic reconstructions for 773 members of the human gut microbiota. Nature biotechnology, 35(1), 81.
cpd01777	prbamp[c]	1-(5-Phosphoribosyl)-AMP	AGORA	NO	NO	Magnúsdóttir, S., Heinken, A., Kutt, L., Ravcheev, D. A., Bauer, E., Noronha, A., ... & Fleming, R. M. (2017). Generation of genome-scale metabolic reconstructions for 773 members of the human gut microbiota. Nature biotechnology, 35(1), 81.
cpd01775	prbatp[c]	1-(5-Phosphoribosyl)-ATP	AGORA	NO	NO	Magnúsdóttir, S., Heinken, A., Kutt, L., Ravcheev, D. A., Bauer, E., Noronha, A., ... & Fleming, R. M. (2017). Generation of genome-scale metabolic reconstructions for 773 members of the human gut microbiota. Nature biotechnology, 35(1), 81.
cpd02979	prfp[c]	1-(5-Phosphoribosyl)-5-[(5-phosphoribosylamino)methylideneamino]imidazole-4-carboxamide	AGORA	NO	NO	Magnúsdóttir, S., Heinken, A., Kutt, L., Ravcheev, D. A., Bauer, E., Noronha, A., ... & Fleming, R. M. (2017). Generation of genome-scale metabolic reconstructions for 773 members of the human gut microbiota. Nature biotechnology, 35(1), 81.
cpd15661	prl45tca[c]	Prenol-45n teichoic acid	AGORA	NO	NO	Magnúsdóttir, S., Heinken, A., Kutt, L., Ravcheev, D. A., Bauer, E., Noronha, A., ... & Fleming, R. M. (2017). Generation of genome-scale metabolic reconstructions for 773 members of the human gut microbiota. Nature biotechnology, 35(1), 81.
cpd15663	prl45tcaala[c]	Prenol-45n teichoic acid-alanine substituted	AGORA	NO	NO	Magnúsdóttir, S., Heinken, A., Kutt, L., Ravcheev, D. A., Bauer, E., Noronha, A., ... & Fleming, R. M. (2017). Generation of genome-scale metabolic reconstructions for 773 members of the human gut microbiota. Nature biotechnology, 35(1), 81.
cpd15662	prl45tcaglc[c]	Prenol-45n teichoic acid-glucose substituted	AGORA	NO	NO	Magnúsdóttir, S., Heinken, A., Kutt, L., Ravcheev, D. A., Bauer, E., Noronha, A., ... & Fleming, R. M. (2017). Generation of genome-scale metabolic reconstructions for 773 members of the human gut microbiota. Nature biotechnology, 35(1), 81.
cpd02991	prlp[c]	5-[(5-phospho-1-deoxyribulos-1-ylamino)methylideneamino]-1-(5-phosphoribosyl)imidazole-4-carboxamide	AGORA	NO	NO	Magnúsdóttir, S., Heinken, A., Kutt, L., Ravcheev, D. A., Bauer, E., Noronha, A., ... & Fleming, R. M. (2017). Generation of genome-scale metabolic reconstructions for 773 members of the human gut microbiota. Nature biotechnology, 35(1), 81.
cpd00129	pro_L[c]	L-proline	AGORA	YES	NO	Magnúsdóttir, S., Heinken, A., Kutt, L., Ravcheev, D. A., Bauer, E., Noronha, A., ... & Fleming, R. M. (2017). Generation of genome-scale metabolic reconstructions for 773 members of the human gut microbiota. Nature biotechnology, 35(1), 81.
cpd00129	pro_L[e]	L-proline	AGORA	YES	NO	Magnúsdóttir, S., Heinken, A., Kutt, L., Ravcheev, D. A., Bauer, E., Noronha, A., ... & Fleming, R. M. (2017). Generation of genome-scale metabolic reconstructions for 773 members of the human gut microbiota. Nature biotechnology, 35(1), 81.
cpd17041	proteinsynth[c]	Protein biosynthesis	AGORA	NO	NO	Magnúsdóttir, S., Heinken, A., Kutt, L., Ravcheev, D. A., Bauer, E., Noronha, A., ... & Fleming, R. M. (2017). Generation of genome-scale metabolic reconstructions for 773 members of the human gut microbiota. Nature biotechnology, 35(1), 81.
cpd00103	prpp[c]	5-Phospho-alpha-D-ribose 1-diphosphate	AGORA	NO	NO	Magnúsdóttir, S., Heinken, A., Kutt, L., Ravcheev, D. A., Bauer, E., Noronha, A., ... & Fleming, R. M. (2017). Generation of genome-scale metabolic reconstructions for 773 members of the human gut microbiota. Nature biotechnology, 35(1), 81.
cpd15552	ps120[c]	phosphatidylserine (didodecanoyl, n-C12:0)	AGORA	NO	NO	Magnúsdóttir, S., Heinken, A., Kutt, L., Ravcheev, D. A., Bauer, E., Noronha, A., ... & Fleming, R. M. (2017). Generation of genome-scale metabolic reconstructions for 773 members of the human gut microbiota. Nature biotechnology, 35(1), 81.
cpd15553	ps140[c]	phosphatidylserine (ditetradecanoyl, n-C14:0)	AGORA	NO	NO	Magnúsdóttir, S., Heinken, A., Kutt, L., Ravcheev, D. A., Bauer, E., Noronha, A., ... & Fleming, R. M. (2017). Generation of genome-scale metabolic reconstructions for 773 members of the human gut microbiota. Nature biotechnology, 35(1), 81.
cpd15554	ps141[c]	phosphatidylserine (ditetradec-7-enoyl, n-C14:1)	AGORA	NO	NO	Magnúsdóttir, S., Heinken, A., Kutt, L., Ravcheev, D. A., Bauer, E., Noronha, A., ... & Fleming, R. M. (2017). Generation of genome-scale metabolic reconstructions for 773 members of the human gut microbiota. Nature biotechnology, 35(1), 81.
cpd23595	ps160[c]	phosphatidylserine (dihexadecanoyl, n-C16:0)	AGORA	NO	NO	Magnúsdóttir, S., Heinken, A., Kutt, L., Ravcheev, D. A., Bauer, E., Noronha, A., ... & Fleming, R. M. (2017). Generation of genome-scale metabolic reconstructions for 773 members of the human gut microbiota. Nature biotechnology, 35(1), 81.
cpd15556	ps161[c]	phosphatidylserine (dihexadec-9-enoyl, n-C16:1)	AGORA	NO	NO	Magnúsdóttir, S., Heinken, A., Kutt, L., Ravcheev, D. A., Bauer, E., Noronha, A., ... & Fleming, R. M. (2017). Generation of genome-scale metabolic reconstructions for 773 members of the human gut microbiota. Nature biotechnology, 35(1), 81.
cpd23594	ps180[c]	phosphatidylserine (dioctadecanoyl, n-C18:0)	AGORA	NO	NO	Magnúsdóttir, S., Heinken, A., Kutt, L., Ravcheev, D. A., Bauer, E., Noronha, A., ... & Fleming, R. M. (2017). Generation of genome-scale metabolic reconstructions for 773 members of the human gut microbiota. Nature biotechnology, 35(1), 81.
cpd15558	ps181[c]	phosphatidylserine (dioctadec-11-enoyl, n-C18:1)	AGORA	NO	NO	Magnúsdóttir, S., Heinken, A., Kutt, L., Ravcheev, D. A., Bauer, E., Noronha, A., ... & Fleming, R. M. (2017). Generation of genome-scale metabolic reconstructions for 773 members of the human gut microbiota. Nature biotechnology, 35(1), 81.
cpd15693	psai15[c]	Phosphatidylserine (12-methyl-tetradecanoyl, anteiso-C15)	AGORA	NO	NO	Magnúsdóttir, S., Heinken, A., Kutt, L., Ravcheev, D. A., Bauer, E., Noronha, A., ... & Fleming, R. M. (2017). Generation of genome-scale metabolic reconstructions for 773 members of the human gut microbiota. Nature biotechnology, 35(1), 81.
cpd15690	psai17[c]	Phosphatidylserine (14-methyl-hexadecanoyl, anteiso-C17)	AGORA	NO	NO	Magnúsdóttir, S., Heinken, A., Kutt, L., Ravcheev, D. A., Bauer, E., Noronha, A., ... & Fleming, R. M. (2017). Generation of genome-scale metabolic reconstructions for 773 members of the human gut microbiota. Nature biotechnology, 35(1), 81.
cpd00738	pser_L[c]	O-Phospho-L-serine	AGORA	NO	NO	Magnúsdóttir, S., Heinken, A., Kutt, L., Ravcheev, D. A., Bauer, E., Noronha, A., ... & Fleming, R. M. (2017). Generation of genome-scale metabolic reconstructions for 773 members of the human gut microbiota. Nature biotechnology, 35(1), 81.
cpd15691	psi14[c]	Phosphatidylserine (12-methyl-tridecanoyl, iso-C14)	AGORA	NO	NO	Magnúsdóttir, S., Heinken, A., Kutt, L., Ravcheev, D. A., Bauer, E., Noronha, A., ... & Fleming, R. M. (2017). Generation of genome-scale metabolic reconstructions for 773 members of the human gut microbiota. Nature biotechnology, 35(1), 81.
cpd15692	psi15[c]	Phosphatidylserine (13-methyl-tetradecanoyl, iso-C15)	AGORA	NO	NO	Magnúsdóttir, S., Heinken, A., Kutt, L., Ravcheev, D. A., Bauer, E., Noronha, A., ... & Fleming, R. M. (2017). Generation of genome-scale metabolic reconstructions for 773 members of the human gut microbiota. Nature biotechnology, 35(1), 81.
cpd15694	psi16[c]	Phosphatidylserine (14-methyl-pentadecanoyl, iso-C16)	AGORA	NO	NO	Magnúsdóttir, S., Heinken, A., Kutt, L., Ravcheev, D. A., Bauer, E., Noronha, A., ... & Fleming, R. M. (2017). Generation of genome-scale metabolic reconstructions for 773 members of the human gut microbiota. Nature biotechnology, 35(1), 81.
cpd15689	psi17[c]	Phosphatidylserine (15-methyl-hexadecanoyl, iso-C17)	AGORA	NO	NO	Magnúsdóttir, S., Heinken, A., Kutt, L., Ravcheev, D. A., Bauer, E., Noronha, A., ... & Fleming, R. M. (2017). Generation of genome-scale metabolic reconstructions for 773 members of the human gut microbiota. Nature biotechnology, 35(1), 81.
cpd00118	ptrc[c]	Putrescine	AGORA	NO	NO	Magnúsdóttir, S., Heinken, A., Kutt, L., Ravcheev, D. A., Bauer, E., Noronha, A., ... & Fleming, R. M. (2017). Generation of genome-scale metabolic reconstructions for 773 members of the human gut microbiota. Nature biotechnology, 35(1), 81.
cpdAGORA1230	pullulan1200[e]	pullulan (n=1200 repeat units, alpha-1,4 and alph-1,6 bounds)	AGORA	NO	NO	Magnúsdóttir, S., Heinken, A., Kutt, L., Ravcheev, D. A., Bauer, E., Noronha, A., ... & Fleming, R. M. (2017). Generation of genome-scale metabolic reconstructions for 773 members of the human gut microbiota. Nature biotechnology, 35(1), 81.
cpd00493	pyam5p[c]	Pyridoxamine 5-phosphate	AGORA	NO	NO	Magnúsdóttir, S., Heinken, A., Kutt, L., Ravcheev, D. A., Bauer, E., Noronha, A., ... & Fleming, R. M. (2017). Generation of genome-scale metabolic reconstructions for 773 members of the human gut microbiota. Nature biotechnology, 35(1), 81.
cpd00419	pydam[c]	Pyridoxamine	AGORA	NO	NO	Magnúsdóttir, S., Heinken, A., Kutt, L., Ravcheev, D. A., Bauer, E., Noronha, A., ... & Fleming, R. M. (2017). Generation of genome-scale metabolic reconstructions for 773 members of the human gut microbiota. Nature biotechnology, 35(1), 81.
cpd00016	pydx5p[c]	Pyridoxal 5-phosphate	AGORA	YES	NO	Magnúsdóttir, S., Heinken, A., Kutt, L., Ravcheev, D. A., Bauer, E., Noronha, A., ... & Fleming, R. M. (2017). Generation of genome-scale metabolic reconstructions for 773 members of the human gut microbiota. Nature biotechnology, 35(1), 81.
cpd00215	pydx[c]	Pyridoxal	AGORA	NO	NO	Magnúsdóttir, S., Heinken, A., Kutt, L., Ravcheev, D. A., Bauer, E., Noronha, A., ... & Fleming, R. M. (2017). Generation of genome-scale metabolic reconstructions for 773 members of the human gut microbiota. Nature biotechnology, 35(1), 81.
cpd00215	pydx[e]	Pyridoxal	AGORA	NO	NO	Magnúsdóttir, S., Heinken, A., Kutt, L., Ravcheev, D. A., Bauer, E., Noronha, A., ... & Fleming, R. M. (2017). Generation of genome-scale metabolic reconstructions for 773 members of the human gut microbiota. Nature biotechnology, 35(1), 81.
cpd00263	pydxn[c]	Pyridoxine	AGORA	NO	NO	Magnúsdóttir, S., Heinken, A., Kutt, L., Ravcheev, D. A., Bauer, E., Noronha, A., ... & Fleming, R. M. (2017). Generation of genome-scale metabolic reconstructions for 773 members of the human gut microbiota. Nature biotechnology, 35(1), 81.
cpd00020	pyr[c]	pyruvate	AGORA	NO	NO	Magnúsdóttir, S., Heinken, A., Kutt, L., Ravcheev, D. A., Bauer, E., Noronha, A., ... & Fleming, R. M. (2017). Generation of genome-scale metabolic reconstructions for 773 members of the human gut microbiota. Nature biotechnology, 35(1), 81.
cpd15560	q8[c]	Ubiquinone-8	AGORA	NO	NO	Magnúsdóttir, S., Heinken, A., Kutt, L., Ravcheev, D. A., Bauer, E., Noronha, A., ... & Fleming, R. M. (2017). Generation of genome-scale metabolic reconstructions for 773 members of the human gut microbiota. Nature biotechnology, 35(1), 81.
cpd15561	q8h2[c]	Ubiquinol-8	AGORA	NO	NO	Magnúsdóttir, S., Heinken, A., Kutt, L., Ravcheev, D. A., Bauer, E., Noronha, A., ... & Fleming, R. M. (2017). Generation of genome-scale metabolic reconstructions for 773 members of the human gut microbiota. Nature biotechnology, 35(1), 81.
cpd02333	quln[c]	quinolinate(2-)	AGORA	NO	NO	Magnúsdóttir, S., Heinken, A., Kutt, L., Ravcheev, D. A., Bauer, E., Noronha, A., ... & Fleming, R. M. (2017). Generation of genome-scale metabolic reconstructions for 773 members of the human gut microbiota. Nature biotechnology, 35(1), 81.
cpd00475	r1p[c]	alpha-D-Ribose 1-phosphate	AGORA	NO	NO	Magnúsdóttir, S., Heinken, A., Kutt, L., Ravcheev, D. A., Bauer, E., Noronha, A., ... & Fleming, R. M. (2017). Generation of genome-scale metabolic reconstructions for 773 members of the human gut microbiota. Nature biotechnology, 35(1), 81.
cpd00101	r5p[c]	alpha-D-Ribose 5-phosphate	AGORA	NO	NO	Magnúsdóttir, S., Heinken, A., Kutt, L., Ravcheev, D. A., Bauer, E., Noronha, A., ... & Fleming, R. M. (2017). Generation of genome-scale metabolic reconstructions for 773 members of the human gut microbiota. Nature biotechnology, 35(1), 81.
cpd00382	raffin[c]	Raffinose	AGORA	NO	NO	Magnúsdóttir, S., Heinken, A., Kutt, L., Ravcheev, D. A., Bauer, E., Noronha, A., ... & Fleming, R. M. (2017). Generation of genome-scale metabolic reconstructions for 773 members of the human gut microbiota. Nature biotechnology, 35(1), 81.
cpd00258	rbl_D[c]	D-ribulose	AGORA	NO	NO	Magnúsdóttir, S., Heinken, A., Kutt, L., Ravcheev, D. A., Bauer, E., Noronha, A., ... & Fleming, R. M. (2017). Generation of genome-scale metabolic reconstructions for 773 members of the human gut microbiota. Nature biotechnology, 35(1), 81.
cpd00397	rbl_L[c]	L-Ribulose	AGORA	NO	NO	Magnúsdóttir, S., Heinken, A., Kutt, L., Ravcheev, D. A., Bauer, E., Noronha, A., ... & Fleming, R. M. (2017). Generation of genome-scale metabolic reconstructions for 773 members of the human gut microbiota. Nature biotechnology, 35(1), 81.
cpd03423	rdmbzi[c]	N1-(alpha-D-ribosyl)-5,6-dimethylbenzimidazole	AGORA	NO	NO	Magnúsdóttir, S., Heinken, A., Kutt, L., Ravcheev, D. A., Bauer, E., Noronha, A., ... & Fleming, R. M. (2017). Generation of genome-scale metabolic reconstructions for 773 members of the human gut microbiota. Nature biotechnology, 35(1), 81.
cpd02227	rhcys[c]	S-Ribosyl-L-homocysteine	AGORA	NO	NO	Magnúsdóttir, S., Heinken, A., Kutt, L., Ravcheev, D. A., Bauer, E., Noronha, A., ... & Fleming, R. M. (2017). Generation of genome-scale metabolic reconstructions for 773 members of the human gut microbiota. Nature biotechnology, 35(1), 81.
cpd00105	rib_D[c]	D-ribose	AGORA	YES	NO	Magnúsdóttir, S., Heinken, A., Kutt, L., Ravcheev, D. A., Bauer, E., Noronha, A., ... & Fleming, R. M. (2017). Generation of genome-scale metabolic reconstructions for 773 members of the human gut microbiota. Nature biotechnology, 35(1), 81.
cpd00105	rib_D[e]	D-ribose	AGORA	YES	NO	Magnúsdóttir, S., Heinken, A., Kutt, L., Ravcheev, D. A., Bauer, E., Noronha, A., ... & Fleming, R. M. (2017). Generation of genome-scale metabolic reconstructions for 773 members of the human gut microbiota. Nature biotechnology, 35(1), 81.
cpd00220	ribflv[c]	Riboflavin	AGORA	YES	NO	Magnúsdóttir, S., Heinken, A., Kutt, L., Ravcheev, D. A., Bauer, E., Noronha, A., ... & Fleming, R. M. (2017). Generation of genome-scale metabolic reconstructions for 773 members of the human gut microbiota. Nature biotechnology, 35(1), 81.
cpd00220	ribflv[e]	Riboflavin	AGORA	YES	NO	Magnúsdóttir, S., Heinken, A., Kutt, L., Ravcheev, D. A., Bauer, E., Noronha, A., ... & Fleming, R. M. (2017). Generation of genome-scale metabolic reconstructions for 773 members of the human gut microbiota. Nature biotechnology, 35(1), 81.
cpd00831	rml1p[c]	L-Rhamnulose 1-phosphate	AGORA	NO	NO	Magnúsdóttir, S., Heinken, A., Kutt, L., Ravcheev, D. A., Bauer, E., Noronha, A., ... & Fleming, R. M. (2017). Generation of genome-scale metabolic reconstructions for 773 members of the human gut microbiota. Nature biotechnology, 35(1), 81.
cpd00642	rml[c]	L-Rhamnulose	AGORA	NO	NO	Magnúsdóttir, S., Heinken, A., Kutt, L., Ravcheev, D. A., Bauer, E., Noronha, A., ... & Fleming, R. M. (2017). Generation of genome-scale metabolic reconstructions for 773 members of the human gut microbiota. Nature biotechnology, 35(1), 81.
cpd02016	rnam[c]	N-Ribosylnicotinamide	AGORA	NO	NO	Magnúsdóttir, S., Heinken, A., Kutt, L., Ravcheev, D. A., Bauer, E., Noronha, A., ... & Fleming, R. M. (2017). Generation of genome-scale metabolic reconstructions for 773 members of the human gut microbiota. Nature biotechnology, 35(1), 81.
cpd17043	rnatrans[c]	RNA transcription	AGORA	NO	NO	Magnúsdóttir, S., Heinken, A., Kutt, L., Ravcheev, D. A., Bauer, E., Noronha, A., ... & Fleming, R. M. (2017). Generation of genome-scale metabolic reconstructions for 773 members of the human gut microbiota. Nature biotechnology, 35(1), 81.
cpd00171	ru5p_D[c]	D-ribulose 5-phosphate(2-)	AGORA	NO	NO	Magnúsdóttir, S., Heinken, A., Kutt, L., Ravcheev, D. A., Bauer, E., Noronha, A., ... & Fleming, R. M. (2017). Generation of genome-scale metabolic reconstructions for 773 members of the human gut microbiota. Nature biotechnology, 35(1), 81.
cpd00808	ru5p_L[c]	L-Ribulose 5-phosphate	AGORA	NO	NO	Magnúsdóttir, S., Heinken, A., Kutt, L., Ravcheev, D. A., Bauer, E., Noronha, A., ... & Fleming, R. M. (2017). Generation of genome-scale metabolic reconstructions for 773 members of the human gut microbiota. Nature biotechnology, 35(1), 81.
cpd00349	s17bp[c]	Sedoheptulose 1,7-bisphosphate	AGORA	NO	NO	Magnúsdóttir, S., Heinken, A., Kutt, L., Ravcheev, D. A., Bauer, E., Noronha, A., ... & Fleming, R. M. (2017). Generation of genome-scale metabolic reconstructions for 773 members of the human gut microbiota. Nature biotechnology, 35(1), 81.
cpd00238	s7p[c]	Sedoheptulose 7-phosphate	AGORA	NO	NO	Magnúsdóttir, S., Heinken, A., Kutt, L., Ravcheev, D. A., Bauer, E., Noronha, A., ... & Fleming, R. M. (2017). Generation of genome-scale metabolic reconstructions for 773 members of the human gut microbiota. Nature biotechnology, 35(1), 81.
cpdAGORA1260	sT_antigen[e]	sialyl-T antigen	AGORA	NO	NO	Magnúsdóttir, S., Heinken, A., Kutt, L., Ravcheev, D. A., Bauer, E., Noronha, A., ... & Fleming, R. M. (2017). Generation of genome-scale metabolic reconstructions for 773 members of the human gut microbiota. Nature biotechnology, 35(1), 81.
cpdAGORA1261	sT_antigen_rl[e]	released sialyl-Tn antigen	AGORA	NO	NO	Magnúsdóttir, S., Heinken, A., Kutt, L., Ravcheev, D. A., Bauer, E., Noronha, A., ... & Fleming, R. M. (2017). Generation of genome-scale metabolic reconstructions for 773 members of the human gut microbiota. Nature biotechnology, 35(1), 81.
cpd21528	sTn_antigen[e]	sialyl-Tn antigen	AGORA	NO	NO	Magnúsdóttir, S., Heinken, A., Kutt, L., Ravcheev, D. A., Bauer, E., Noronha, A., ... & Fleming, R. M. (2017). Generation of genome-scale metabolic reconstructions for 773 members of the human gut microbiota. Nature biotechnology, 35(1), 81.
cpd00599	salc[c]	Salicylic acid, o-Hydroxybenzoic acid	AGORA	YES	YES	Magnúsdóttir, S., Heinken, A., Kutt, L., Ravcheev, D. A., Bauer, E., Noronha, A., ... & Fleming, R. M. (2017). Generation of genome-scale metabolic reconstructions for 773 members of the human gut microbiota. Nature biotechnology, 35(1), 81.
cpd01078	seln[c]	Selenide	AGORA	NO	NO	Magnúsdóttir, S., Heinken, A., Kutt, L., Ravcheev, D. A., Bauer, E., Noronha, A., ... & Fleming, R. M. (2017). Generation of genome-scale metabolic reconstructions for 773 members of the human gut microbiota. Nature biotechnology, 35(1), 81.
cpd03078	selnp[c]	Selenophosphate	AGORA	NO	NO	Magnúsdóttir, S., Heinken, A., Kutt, L., Ravcheev, D. A., Bauer, E., Noronha, A., ... & Fleming, R. M. (2017). Generation of genome-scale metabolic reconstructions for 773 members of the human gut microbiota. Nature biotechnology, 35(1), 81.
cpd00054	ser_L[c]	L-serine	AGORA	YES	NO	Magnúsdóttir, S., Heinken, A., Kutt, L., Ravcheev, D. A., Bauer, E., Noronha, A., ... & Fleming, R. M. (2017). Generation of genome-scale metabolic reconstructions for 773 members of the human gut microbiota. Nature biotechnology, 35(1), 81.
cpd00054	ser_L[e]	L-serine	AGORA	YES	NO	Magnúsdóttir, S., Heinken, A., Kutt, L., Ravcheev, D. A., Bauer, E., Noronha, A., ... & Fleming, R. M. (2017). Generation of genome-scale metabolic reconstructions for 773 members of the human gut microbiota. Nature biotechnology, 35(1), 81.
cpd00557	sheme[c]	Siroheme	AGORA	NO	NO	Magnúsdóttir, S., Heinken, A., Kutt, L., Ravcheev, D. A., Bauer, E., Noronha, A., ... & Fleming, R. M. (2017). Generation of genome-scale metabolic reconstructions for 773 members of the human gut microbiota. Nature biotechnology, 35(1), 81.
cpd00557	sheme[e]	Siroheme	AGORA	NO	NO	Magnúsdóttir, S., Heinken, A., Kutt, L., Ravcheev, D. A., Bauer, E., Noronha, A., ... & Fleming, R. M. (2017). Generation of genome-scale metabolic reconstructions for 773 members of the human gut microbiota. Nature biotechnology, 35(1), 81.
cpd02030	skm5p[c]	Shikimate 5-phosphate	AGORA	NO	NO	Magnúsdóttir, S., Heinken, A., Kutt, L., Ravcheev, D. A., Bauer, E., Noronha, A., ... & Fleming, R. M. (2017). Generation of genome-scale metabolic reconstructions for 773 members of the human gut microbiota. Nature biotechnology, 35(1), 81.
cpd00383	skm[c]	Shikimate	AGORA	NO	NO	Magnúsdóttir, S., Heinken, A., Kutt, L., Ravcheev, D. A., Bauer, E., Noronha, A., ... & Fleming, R. M. (2017). Generation of genome-scale metabolic reconstructions for 773 members of the human gut microbiota. Nature biotechnology, 35(1), 81.
cpd00081	so3[c]	Sulfite	AGORA	NO	NO	Magnúsdóttir, S., Heinken, A., Kutt, L., Ravcheev, D. A., Bauer, E., Noronha, A., ... & Fleming, R. M. (2017). Generation of genome-scale metabolic reconstructions for 773 members of the human gut microbiota. Nature biotechnology, 35(1), 81.
cpd00048	so4[c]	sulfate	AGORA	NO	NO	Magnúsdóttir, S., Heinken, A., Kutt, L., Ravcheev, D. A., Bauer, E., Noronha, A., ... & Fleming, R. M. (2017). Generation of genome-scale metabolic reconstructions for 773 members of the human gut microbiota. Nature biotechnology, 35(1), 81.
cpd00048	so4[e]	sulfate	AGORA	NO	NO	Magnúsdóttir, S., Heinken, A., Kutt, L., Ravcheev, D. A., Bauer, E., Noronha, A., ... & Fleming, R. M. (2017). Generation of genome-scale metabolic reconstructions for 773 members of the human gut microbiota. Nature biotechnology, 35(1), 81.
cpd00264	spmd[c]	Spermidine	AGORA	NO	NO	Magnúsdóttir, S., Heinken, A., Kutt, L., Ravcheev, D. A., Bauer, E., Noronha, A., ... & Fleming, R. M. (2017). Generation of genome-scale metabolic reconstructions for 773 members of the human gut microbiota. Nature biotechnology, 35(1), 81.
cpd00264	spmd[e]	Spermidine	AGORA	NO	NO	Magnúsdóttir, S., Heinken, A., Kutt, L., Ravcheev, D. A., Bauer, E., Noronha, A., ... & Fleming, R. M. (2017). Generation of genome-scale metabolic reconstructions for 773 members of the human gut microbiota. Nature biotechnology, 35(1), 81.
cpd00327	stcoa[c]	Stearoyl-CoA (n-C18:0CoA)	AGORA	NO	NO	Magnúsdóttir, S., Heinken, A., Kutt, L., Ravcheev, D. A., Bauer, E., Noronha, A., ... & Fleming, R. M. (2017). Generation of genome-scale metabolic reconstructions for 773 members of the human gut microbiota. Nature biotechnology, 35(1), 81.
cpd15748	sttca1[c]	Stearoyllipoteichoic acid (n=24), linked, unsubstituted	AGORA	NO	NO	Magnúsdóttir, S., Heinken, A., Kutt, L., Ravcheev, D. A., Bauer, E., Noronha, A., ... & Fleming, R. M. (2017). Generation of genome-scale metabolic reconstructions for 773 members of the human gut microbiota. Nature biotechnology, 35(1), 81.
cpd15766	sttcaacgam[c]	Stearoyllipoteichoic acid (n=24), linked, N-acetyl-D-glucosamine	AGORA	NO	NO	Magnúsdóttir, S., Heinken, A., Kutt, L., Ravcheev, D. A., Bauer, E., Noronha, A., ... & Fleming, R. M. (2017). Generation of genome-scale metabolic reconstructions for 773 members of the human gut microbiota. Nature biotechnology, 35(1), 81.
cpd15775	sttcaala_D[c]	Stearoyllipoteichoic acid (n=24), linked, D-alanine substituted	AGORA	NO	NO	Magnúsdóttir, S., Heinken, A., Kutt, L., Ravcheev, D. A., Bauer, E., Noronha, A., ... & Fleming, R. M. (2017). Generation of genome-scale metabolic reconstructions for 773 members of the human gut microbiota. Nature biotechnology, 35(1), 81.
cpd15757	sttcaglc[c]	Stearoyllipoteichoic acid (n=24), linked, glucose substituted	AGORA	NO	NO	Magnúsdóttir, S., Heinken, A., Kutt, L., Ravcheev, D. A., Bauer, E., Noronha, A., ... & Fleming, R. M. (2017). Generation of genome-scale metabolic reconstructions for 773 members of the human gut microbiota. Nature biotechnology, 35(1), 81.
cpd01133	stys[c]	Stachyose	AGORA	NO	NO	Magnúsdóttir, S., Heinken, A., Kutt, L., Ravcheev, D. A., Bauer, E., Noronha, A., ... & Fleming, R. M. (2017). Generation of genome-scale metabolic reconstructions for 773 members of the human gut microbiota. Nature biotechnology, 35(1), 81.
cpd01133	stys[e]	Stachyose	AGORA	NO	NO	Magnúsdóttir, S., Heinken, A., Kutt, L., Ravcheev, D. A., Bauer, E., Noronha, A., ... & Fleming, R. M. (2017). Generation of genome-scale metabolic reconstructions for 773 members of the human gut microbiota. Nature biotechnology, 35(1), 81.
cpd01693	suc6p[c]	Sucrose 6-phosphate	AGORA	NO	NO	Magnúsdóttir, S., Heinken, A., Kutt, L., Ravcheev, D. A., Bauer, E., Noronha, A., ... & Fleming, R. M. (2017). Generation of genome-scale metabolic reconstructions for 773 members of the human gut microbiota. Nature biotechnology, 35(1), 81.
cpd00036	succ[c]	Succinate	AGORA	NO	NO	Magnúsdóttir, S., Heinken, A., Kutt, L., Ravcheev, D. A., Bauer, E., Noronha, A., ... & Fleming, R. M. (2017). Generation of genome-scale metabolic reconstructions for 773 members of the human gut microbiota. Nature biotechnology, 35(1), 81.
cpd00036	succ[e]	Succinate	AGORA	NO	NO	Magnúsdóttir, S., Heinken, A., Kutt, L., Ravcheev, D. A., Bauer, E., Noronha, A., ... & Fleming, R. M. (2017). Generation of genome-scale metabolic reconstructions for 773 members of the human gut microbiota. Nature biotechnology, 35(1), 81.
cpd00078	succoa[c]	Succinyl-CoA	AGORA	NO	NO	Magnúsdóttir, S., Heinken, A., Kutt, L., Ravcheev, D. A., Bauer, E., Noronha, A., ... & Fleming, R. M. (2017). Generation of genome-scale metabolic reconstructions for 773 members of the human gut microbiota. Nature biotechnology, 35(1), 81.
cpd00822	suchms[c]	O-Succinyl-L-homoserine	AGORA	NO	NO	Magnúsdóttir, S., Heinken, A., Kutt, L., Ravcheev, D. A., Bauer, E., Noronha, A., ... & Fleming, R. M. (2017). Generation of genome-scale metabolic reconstructions for 773 members of the human gut microbiota. Nature biotechnology, 35(1), 81.
cpd00076	sucr[c]	Sucrose	AGORA	YES	NO	Magnúsdóttir, S., Heinken, A., Kutt, L., Ravcheev, D. A., Bauer, E., Noronha, A., ... & Fleming, R. M. (2017). Generation of genome-scale metabolic reconstructions for 773 members of the human gut microbiota. Nature biotechnology, 35(1), 81.
cpd00076	sucr[e]	Sucrose	AGORA	YES	NO	Magnúsdóttir, S., Heinken, A., Kutt, L., Ravcheev, D. A., Bauer, E., Noronha, A., ... & Fleming, R. M. (2017). Generation of genome-scale metabolic reconstructions for 773 members of the human gut microbiota. Nature biotechnology, 35(1), 81.
cpd00805	tag6p_D[c]	D-Tagatose 6-phosphate	AGORA	NO	NO	Magnúsdóttir, S., Heinken, A., Kutt, L., Ravcheev, D. A., Bauer, E., Noronha, A., ... & Fleming, R. M. (2017). Generation of genome-scale metabolic reconstructions for 773 members of the human gut microbiota. Nature biotechnology, 35(1), 81.
cpd02371	tagdp_D[c]	D-Tagatose 1,6-biphosphate	AGORA	NO	NO	Magnúsdóttir, S., Heinken, A., Kutt, L., Ravcheev, D. A., Bauer, E., Noronha, A., ... & Fleming, R. M. (2017). Generation of genome-scale metabolic reconstructions for 773 members of the human gut microbiota. Nature biotechnology, 35(1), 81.
cpd00666	tartr_L[c]	L-tartrate	AGORA	NO	NO	Magnúsdóttir, S., Heinken, A., Kutt, L., Ravcheev, D. A., Bauer, E., Noronha, A., ... & Fleming, R. M. (2017). Generation of genome-scale metabolic reconstructions for 773 members of the human gut microbiota. Nature biotechnology, 35(1), 81.
cpd00210	taur[c]	Taurine	AGORA	YES	NO	Magnúsdóttir, S., Heinken, A., Kutt, L., Ravcheev, D. A., Bauer, E., Noronha, A., ... & Fleming, R. M. (2017). Generation of genome-scale metabolic reconstructions for 773 members of the human gut microbiota. Nature biotechnology, 35(1), 81.
cpd00210	taur[e]	Taurine	AGORA	YES	NO	Magnúsdóttir, S., Heinken, A., Kutt, L., Ravcheev, D. A., Bauer, E., Noronha, A., ... & Fleming, R. M. (2017). Generation of genome-scale metabolic reconstructions for 773 members of the human gut microbiota. Nature biotechnology, 35(1), 81.
cpd11459	tcam[c]	minor teichoic acid (acetylgalactosamine glucose phosphate, n=30)	AGORA	NO	NO	Magnúsdóttir, S., Heinken, A., Kutt, L., Ravcheev, D. A., Bauer, E., Noronha, A., ... & Fleming, R. M. (2017). Generation of genome-scale metabolic reconstructions for 773 members of the human gut microbiota. Nature biotechnology, 35(1), 81.
cpd01695	tdcoa[c]	Tetradecanoyl-CoA (n-C14:0CoA)	AGORA	NO	NO	Magnúsdóttir, S., Heinken, A., Kutt, L., Ravcheev, D. A., Bauer, E., Noronha, A., ... & Fleming, R. M. (2017). Generation of genome-scale metabolic reconstructions for 773 members of the human gut microbiota. Nature biotechnology, 35(1), 81.
cpd15294	tdeACP[c]	cis-tetradec-7-enoyl-[acyl-carrier protein] (n-C14:1)	AGORA	NO	NO	Magnúsdóttir, S., Heinken, A., Kutt, L., Ravcheev, D. A., Bauer, E., Noronha, A., ... & Fleming, R. M. (2017). Generation of genome-scale metabolic reconstructions for 773 members of the human gut microbiota. Nature biotechnology, 35(1), 81.
cpd02465	thdp[c]	2,3,4,5-Tetrahydrodipicolinate	AGORA	NO	NO	Magnúsdóttir, S., Heinken, A., Kutt, L., Ravcheev, D. A., Bauer, E., Noronha, A., ... & Fleming, R. M. (2017). Generation of genome-scale metabolic reconstructions for 773 members of the human gut microbiota. Nature biotechnology, 35(1), 81.
cpd00087	thf[c]	5,6,7,8-Tetrahydrofolate	AGORA	YES	NO	Magnúsdóttir, S., Heinken, A., Kutt, L., Ravcheev, D. A., Bauer, E., Noronha, A., ... & Fleming, R. M. (2017). Generation of genome-scale metabolic reconstructions for 773 members of the human gut microbiota. Nature biotechnology, 35(1), 81.
cpd02555	thglu[c]	Tetrahydropteroyltri_L_glutamate	AGORA	NO	NO	Magnúsdóttir, S., Heinken, A., Kutt, L., Ravcheev, D. A., Bauer, E., Noronha, A., ... & Fleming, R. M. (2017). Generation of genome-scale metabolic reconstructions for 773 members of the human gut microbiota. Nature biotechnology, 35(1), 81.
cpd00305	thm[c]	Thiamin	AGORA	YES	NO	Magnúsdóttir, S., Heinken, A., Kutt, L., Ravcheev, D. A., Bauer, E., Noronha, A., ... & Fleming, R. M. (2017). Generation of genome-scale metabolic reconstructions for 773 members of the human gut microbiota. Nature biotechnology, 35(1), 81.
cpd00305	thm[e]	Thiamin	AGORA	YES	NO	Magnúsdóttir, S., Heinken, A., Kutt, L., Ravcheev, D. A., Bauer, E., Noronha, A., ... & Fleming, R. M. (2017). Generation of genome-scale metabolic reconstructions for 773 members of the human gut microbiota. Nature biotechnology, 35(1), 81.
cpd00793	thmmp[c]	Thiamin monophosphate	AGORA	NO	NO	Magnúsdóttir, S., Heinken, A., Kutt, L., Ravcheev, D. A., Bauer, E., Noronha, A., ... & Fleming, R. M. (2017). Generation of genome-scale metabolic reconstructions for 773 members of the human gut microbiota. Nature biotechnology, 35(1), 81.
cpd00056	thmpp[c]	Thiamine diphosphate	AGORA	NO	NO	Magnúsdóttir, S., Heinken, A., Kutt, L., Ravcheev, D. A., Bauer, E., Noronha, A., ... & Fleming, R. M. (2017). Generation of genome-scale metabolic reconstructions for 773 members of the human gut microbiota. Nature biotechnology, 35(1), 81.
cpd00161	thr_L[c]	L-threonine	AGORA	YES	NO	Magnúsdóttir, S., Heinken, A., Kutt, L., Ravcheev, D. A., Bauer, E., Noronha, A., ... & Fleming, R. M. (2017). Generation of genome-scale metabolic reconstructions for 773 members of the human gut microbiota. Nature biotechnology, 35(1), 81.
cpd00161	thr_L[e]	L-threonine	AGORA	YES	NO	Magnúsdóttir, S., Heinken, A., Kutt, L., Ravcheev, D. A., Bauer, E., Noronha, A., ... & Fleming, R. M. (2017). Generation of genome-scale metabolic reconstructions for 773 members of the human gut microbiota. Nature biotechnology, 35(1), 81.
cpd00184	thymd[c]	Thymidine	AGORA	NO	NO	Magnúsdóttir, S., Heinken, A., Kutt, L., Ravcheev, D. A., Bauer, E., Noronha, A., ... & Fleming, R. M. (2017). Generation of genome-scale metabolic reconstructions for 773 members of the human gut microbiota. Nature biotechnology, 35(1), 81.
cpd00184	thymd[e]	Thymidine	AGORA	NO	NO	Magnúsdóttir, S., Heinken, A., Kutt, L., Ravcheev, D. A., Bauer, E., Noronha, A., ... & Fleming, R. M. (2017). Generation of genome-scale metabolic reconstructions for 773 members of the human gut microbiota. Nature biotechnology, 35(1), 81.
cpd00441	tma[c]	trimethylamine	AGORA	NO	NO	Magnúsdóttir, S., Heinken, A., Kutt, L., Ravcheev, D. A., Bauer, E., Noronha, A., ... & Fleming, R. M. (2017). Generation of genome-scale metabolic reconstructions for 773 members of the human gut microbiota. Nature biotechnology, 35(1), 81.
cpd00441	tma[e]	trimethylamine	AGORA	NO	NO	Magnúsdóttir, S., Heinken, A., Kutt, L., Ravcheev, D. A., Bauer, E., Noronha, A., ... & Fleming, R. M. (2017). Generation of genome-scale metabolic reconstructions for 773 members of the human gut microbiota. Nature biotechnology, 35(1), 81.
cpd11420	trdox[c]	Oxidized thioredoxin	AGORA	NO	NO	Magnúsdóttir, S., Heinken, A., Kutt, L., Ravcheev, D. A., Bauer, E., Noronha, A., ... & Fleming, R. M. (2017). Generation of genome-scale metabolic reconstructions for 773 members of the human gut microbiota. Nature biotechnology, 35(1), 81.
cpd11421	trdrd[c]	Reduced thioredoxin	AGORA	NO	NO	Magnúsdóttir, S., Heinken, A., Kutt, L., Ravcheev, D. A., Bauer, E., Noronha, A., ... & Fleming, R. M. (2017). Generation of genome-scale metabolic reconstructions for 773 members of the human gut microbiota. Nature biotechnology, 35(1), 81.
cpd00794	tre[c]	Trehalose	AGORA	NO	NO	Magnúsdóttir, S., Heinken, A., Kutt, L., Ravcheev, D. A., Bauer, E., Noronha, A., ... & Fleming, R. M. (2017). Generation of genome-scale metabolic reconstructions for 773 members of the human gut microbiota. Nature biotechnology, 35(1), 81.
cpd00794	tre[e]	Trehalose	AGORA	NO	NO	Magnúsdóttir, S., Heinken, A., Kutt, L., Ravcheev, D. A., Bauer, E., Noronha, A., ... & Fleming, R. M. (2017). Generation of genome-scale metabolic reconstructions for 773 members of the human gut microbiota. Nature biotechnology, 35(1), 81.
cpd11912	trnaglu[c]	tRNA (Glu)	AGORA	NO	NO	Magnúsdóttir, S., Heinken, A., Kutt, L., Ravcheev, D. A., Bauer, E., Noronha, A., ... & Fleming, R. M. (2017). Generation of genome-scale metabolic reconstructions for 773 members of the human gut microbiota. Nature biotechnology, 35(1), 81.
cpd00065	trp_L[c]	L-tryptophan	AGORA	YES	NO	Magnúsdóttir, S., Heinken, A., Kutt, L., Ravcheev, D. A., Bauer, E., Noronha, A., ... & Fleming, R. M. (2017). Generation of genome-scale metabolic reconstructions for 773 members of the human gut microbiota. Nature biotechnology, 35(1), 81.
cpd00065	trp_L[e]	L-tryptophan	AGORA	YES	NO	Magnúsdóttir, S., Heinken, A., Kutt, L., Ravcheev, D. A., Bauer, E., Noronha, A., ... & Fleming, R. M. (2017). Generation of genome-scale metabolic reconstructions for 773 members of the human gut microbiota. Nature biotechnology, 35(1), 81.
cpd00268	tsul[c]	thiosulfate(2-)	AGORA	NO	NO	Magnúsdóttir, S., Heinken, A., Kutt, L., Ravcheev, D. A., Bauer, E., Noronha, A., ... & Fleming, R. M. (2017). Generation of genome-scale metabolic reconstructions for 773 members of the human gut microbiota. Nature biotechnology, 35(1), 81.
cpd08211	ttc_ggdp[c]	trans,trans,cis-Geranylgeranyl diphosphate	AGORA	NO	NO	Magnúsdóttir, S., Heinken, A., Kutt, L., Ravcheev, D. A., Bauer, E., Noronha, A., ... & Fleming, R. M. (2017). Generation of genome-scale metabolic reconstructions for 773 members of the human gut microbiota. Nature biotechnology, 35(1), 81.
cpd03847	ttdca[c]	tetradecanoate (n-C14:0)	AGORA	YES	NO	Magnúsdóttir, S., Heinken, A., Kutt, L., Ravcheev, D. A., Bauer, E., Noronha, A., ... & Fleming, R. M. (2017). Generation of genome-scale metabolic reconstructions for 773 members of the human gut microbiota. Nature biotechnology, 35(1), 81.
cpd15298	ttdcea[c]	tetradecenoate (n-C14:1)	AGORA	YES	NO	Magnúsdóttir, S., Heinken, A., Kutt, L., Ravcheev, D. A., Bauer, E., Noronha, A., ... & Fleming, R. M. (2017). Generation of genome-scale metabolic reconstructions for 773 members of the human gut microbiota. Nature biotechnology, 35(1), 81.
cpd00069	tyr_L[c]	L-tyrosine	AGORA	YES	NO	Magnúsdóttir, S., Heinken, A., Kutt, L., Ravcheev, D. A., Bauer, E., Noronha, A., ... & Fleming, R. M. (2017). Generation of genome-scale metabolic reconstructions for 773 members of the human gut microbiota. Nature biotechnology, 35(1), 81.
cpd00069	tyr_L[e]	L-tyrosine	AGORA	YES	NO	Magnúsdóttir, S., Heinken, A., Kutt, L., Ravcheev, D. A., Bauer, E., Noronha, A., ... & Fleming, R. M. (2017). Generation of genome-scale metabolic reconstructions for 773 members of the human gut microbiota. Nature biotechnology, 35(1), 81.
cpd22495	uaagmda[c]	Undecaprenyl-diphospho-N-acetylmuramoyl-(N-acetylglucosamine)-L-ala-D-glu-meso-2,6-diaminopimeloyl-D-ala-D-ala	AGORA	NO	NO	Magnúsdóttir, S., Heinken, A., Kutt, L., Ravcheev, D. A., Bauer, E., Noronha, A., ... & Fleming, R. M. (2017). Generation of genome-scale metabolic reconstructions for 773 members of the human gut microbiota. Nature biotechnology, 35(1), 81.
cpd02820	uaccg[c]	UDP-N-acetyl-3-O-(1-carboxyvinyl)-D-glucosamine	AGORA	NO	NO	Magnúsdóttir, S., Heinken, A., Kutt, L., Ravcheev, D. A., Bauer, E., Noronha, A., ... & Fleming, R. M. (2017). Generation of genome-scale metabolic reconstructions for 773 members of the human gut microbiota. Nature biotechnology, 35(1), 81.
cpd00037	uacgam[c]	UDP-N-acetyl-alpha-D-glucosamine(2-)	AGORA	NO	NO	Magnúsdóttir, S., Heinken, A., Kutt, L., Ravcheev, D. A., Bauer, E., Noronha, A., ... & Fleming, R. M. (2017). Generation of genome-scale metabolic reconstructions for 773 members of the human gut microbiota. Nature biotechnology, 35(1), 81.
cpd00861	uacmam[c]	UDP-N-acetyl-D-mannosamine	AGORA	NO	NO	Magnúsdóttir, S., Heinken, A., Kutt, L., Ravcheev, D. A., Bauer, E., Noronha, A., ... & Fleming, R. M. (2017). Generation of genome-scale metabolic reconstructions for 773 members of the human gut microbiota. Nature biotechnology, 35(1), 81.
cpd03494	uagmda[c]	Undecaprenyl-diphospho-N-acetylmuramoyl-L-alanyl-D-glutamyl-meso-2,6-diaminopimeloyl-D-alanyl-D-alanine	AGORA	NO	NO	Magnúsdóttir, S., Heinken, A., Kutt, L., Ravcheev, D. A., Bauer, E., Noronha, A., ... & Fleming, R. M. (2017). Generation of genome-scale metabolic reconstructions for 773 members of the human gut microbiota. Nature biotechnology, 35(1), 81.
cpd00890	uama[c]	UDP-N-acetylmuramoyl-L-alanine	AGORA	NO	NO	Magnúsdóttir, S., Heinken, A., Kutt, L., Ravcheev, D. A., Bauer, E., Noronha, A., ... & Fleming, R. M. (2017). Generation of genome-scale metabolic reconstructions for 773 members of the human gut microbiota. Nature biotechnology, 35(1), 81.
cpd00525	uamag[c]	UDP-N-acetylmuramoyl-L-alanyl-D-glutamate	AGORA	NO	NO	Magnúsdóttir, S., Heinken, A., Kutt, L., Ravcheev, D. A., Bauer, E., Noronha, A., ... & Fleming, R. M. (2017). Generation of genome-scale metabolic reconstructions for 773 members of the human gut microbiota. Nature biotechnology, 35(1), 81.
cpd00773	uamr[c]	UDP-N-acetylmuramate	AGORA	NO	NO	Magnúsdóttir, S., Heinken, A., Kutt, L., Ravcheev, D. A., Bauer, E., Noronha, A., ... & Fleming, R. M. (2017). Generation of genome-scale metabolic reconstructions for 773 members of the human gut microbiota. Nature biotechnology, 35(1), 81.
cpd02229	udcpdp[c]	Undecaprenyl diphosphate	AGORA	NO	NO	Magnúsdóttir, S., Heinken, A., Kutt, L., Ravcheev, D. A., Bauer, E., Noronha, A., ... & Fleming, R. M. (2017). Generation of genome-scale metabolic reconstructions for 773 members of the human gut microbiota. Nature biotechnology, 35(1), 81.
cpd00286	udcpp[c]	Undecaprenyl phosphate	AGORA	NO	NO	Magnúsdóttir, S., Heinken, A., Kutt, L., Ravcheev, D. A., Bauer, E., Noronha, A., ... & Fleming, R. M. (2017). Generation of genome-scale metabolic reconstructions for 773 members of the human gut microbiota. Nature biotechnology, 35(1), 81.
cpd00014	udp[c]	UDP	AGORA	NO	NO	Magnúsdóttir, S., Heinken, A., Kutt, L., Ravcheev, D. A., Bauer, E., Noronha, A., ... & Fleming, R. M. (2017). Generation of genome-scale metabolic reconstructions for 773 members of the human gut microbiota. Nature biotechnology, 35(1), 81.
cpd00175	udpacgal[c]	UDP-N-acetyl-D-galactosamine(2-)	AGORA	NO	NO	Magnúsdóttir, S., Heinken, A., Kutt, L., Ravcheev, D. A., Bauer, E., Noronha, A., ... & Fleming, R. M. (2017). Generation of genome-scale metabolic reconstructions for 773 members of the human gut microbiota. Nature biotechnology, 35(1), 81.
cpd00026	udpg[c]	UDPglucose	AGORA	NO	NO	Magnúsdóttir, S., Heinken, A., Kutt, L., Ravcheev, D. A., Bauer, E., Noronha, A., ... & Fleming, R. M. (2017). Generation of genome-scale metabolic reconstructions for 773 members of the human gut microbiota. Nature biotechnology, 35(1), 81.
[truncated: 1,299 more rows]

## Sheet: Reactions
REACTION ID	REACTION NAME	REACTION FORMULA	SUBSYSTEM	TAXONOMY	SOURCE	REFERENCE
[truncated: 5,944 more rows]
