# Supplementary material for: An extended reconstruction of human gut microbiota metabolism of dietary compounds
Source: Nat Commun. 2021 Aug 5;12:4728. doi: 10.1038/s41467-021-25056-x (PMC8342455; doi:10.1038/s41467-021-25056-x)
Supplement: Supplementary file 6 — Supplementary Data 3 [file 41467_2021_25056_MOESM6_ESM.xlsx]

## Sheet: Index
	Sheet	Information
	Composition of Recipes (i-Diet)	i-Diet metabolites present in each recipe.
	Composition of Growth Media	Set of metabolites included in the minimal growth media.
	Species Present in Samples	List of species which have been measured to be present in each sample of the 4 different clinical conditions, i.e. lean, allergic, celiac and obese.
	Polyphenols abundance	Experimental data of 10 phenolic compounds measured during in vitro fermentation of lentils with faeces of three inocula of each 4 different clinical conditions, i.e. lean, allergic, celiac and obese .
	Untargeted metabolomics data	Untargeted metabolomics data for 24 samples from in vitro fermentation of lentils with faeces from 4 different clinical conditions, i.e. lean, allergic, celiac and obese .
	Transport reactions	Evidence from Human Metabolome Database supporting metabolite exchanges included in AGREDA resulting from single-species analysis

## Sheet: Composition of Recipes (i-Diet)
ID	NAME	cpd00001	cpd00160	cpd03847	cpd00211	cpd01113	cpd03846	cpd01107	cpd01741	cpd16351	cpd00214	cpd01080	cpd03848	cpd05196	cpd15298	cpd05274	cpd00536	cpd16341	cpd05231	cpd01122	cpd03850	cpd15016	cpd00188	cpd03851	cpd03852	cpd00281	cpd00035	cpd00051	cpd00041	cpd00381	cpd00023	cpd00033	cpd00119	cpd00322	cpd00107	cpd00039	cpd00060	cpd00066	cpd00129	cpd00054	cpd00161	cpd00069	cpd00156	cpd00065	cpd00210	cpd04653	cpd00300	cpd11594	cpd11746
R1	Paella	1	1	1	1	1	1	1	1	1	1	1	1	1	1	1	1	1	0	1	1	1	1	1	1	1	1	1	1	1	1	1	1	1	1	1	1	1	1	1	1	1	1	1	1	0	1	1	1
R2	Lentils	1	1	1	0	0	0	1	1	1	1	1	1	1	1	1	1	1	0	1	1	1	1	1	1	0	1	1	1	1	1	1	1	1	1	1	1	1	1	1	1	1	1	1	1	0	1	1	1
R3	Omelette	1	1	1	1	1	1	1	1	1	1	1	1	1	1	1	1	1	0	1	1	1	1	1	1	0	1	1	1	1	1	1	1	1	1	1	1	1	1	1	1	1	1	1	1	0	1	1	1
R4	Gazpacho	1	1	1	1	0	1	1	1	1	1	1	1	1	0	1	1	1	0	1	1	0	1	1	1	0	1	1	1	1	1	1	1	1	1	1	1	1	1	1	1	1	1	1	1	0	1	1	1
R5	Sweet fritters with chocolate	1	1	1	1	1	1	1	1	1	1	1	1	1	1	1	1	1	0	1	1	1	1	1	1	0	1	1	1	1	1	1	1	1	1	1	1	1	1	1	1	1	1	1	1	1	1	1	1
R6	Spaghetti carbonara	1	1	1	1	1	1	1	1	1	1	1	1	1	1	1	1	1	0	1	1	1	1	1	1	0	1	1	1	1	1	1	1	1	1	1	1	1	1	1	1	1	1	1	0	0	1	1	1
R7	Ham pizza	1	1	1	1	1	1	1	1	1	1	1	1	1	1	1	1	1	0	1	1	0	1	1	1	0	1	1	1	1	1	1	1	1	1	1	1	1	1	1	1	1	1	1	0	0	1	1	1
R8	Stew	1	1	1	0	0	1	1	1	1	1	1	1	1	1	1	1	1	0	1	1	0	1	1	1	0	1	1	1	1	1	1	1	1	1	1	1	1	1	1	1	1	1	1	1	0	1	1	1
R9	Yogurt with honey, almonds and cocoa	1	1	1	1	1	1	1	1	1	1	1	1	1	1	1	1	1	0	1	1	0	1	1	1	0	1	1	1	1	1	1	1	1	1	1	1	1	1	1	1	1	1	1	1	1	1	1	0
R10	Nut cake	1	1	1	1	1	1	1	1	1	1	1	1	1	1	1	1	1	0	1	1	1	1	1	1	0	1	1	1	1	1	1	1	1	1	1	1	1	1	1	1	1	1	1	1	0	1	1	1
R11	Tropical macedonia	1	0	1	0	0	0	1	1	0	1	1	1	1	0	1	1	1	0	1	1	0	1	1	0	0	1	1	1	1	1	1	1	1	1	1	1	1	1	1	1	1	1	1	1	0	1	1	1
R12	Roast lamb with beer	1	1	1	1	1	1	1	1	1	1	1	1	1	1	1	1	1	0	1	1	0	1	1	1	0	1	1	1	1	1	1	1	1	1	1	1	1	1	1	1	1	1	1	1	0	1	1	1
R13	Traditional Arabic snack	1	0	1	0	0	0	0	1	0	1	1	0	0	0	1	1	0	0	1	1	0	0	0	0	0	1	1	1	1	1	1	1	1	1	1	1	1	1	1	1	1	1	1	0	1	1	0	1
R14	Wine set	1	0	0	0	0	0	0	0	0	0	0	0	0	0	0	0	0	0	0	0	0	0	0	0	0	1	1	1	1	1	1	1	1	1	1	1	1	1	1	1	1	1	1	0	0	1	0	0
R15	Hummus with curry	1	0	1	0	0	1	1	1	0	1	1	1	1	0	1	1	1	0	1	1	0	0	0	0	0	1	1	1	1	1	1	1	1	1	1	1	1	1	1	1	1	1	1	0	0	1	1	1
R16	Caviar with vegetables	1	1	1	1	1	1	1	1	1	1	1	1	1	0	1	1	1	0	1	1	1	1	1	1	0	1	1	1	1	1	1	1	1	1	1	1	1	1	1	1	1	1	1	1	0	1	1	1
R17	Red fruit salad	1	0	1	0	0	0	0	1	1	1	1	1	0	0	1	1	1	1	1	1	0	0	0	1	0	1	1	1	1	1	1	1	1	1	1	1	1	1	1	1	1	1	1	1	0	1	1	1
R18	Beet cake	1	1	1	1	1	1	1	1	1	1	1	1	1	1	1	1	1	0	1	1	1	1	1	1	0	1	1	1	1	1	1	1	1	1	1	1	1	1	1	1	1	1	1	1	0	1	1	1
R19	Legume salad	1	0	1	1	1	1	1	1	1	1	1	1	1	0	1	1	1	0	1	1	1	1	1	1	0	1	1	1	1	1	1	1	1	1	1	1	1	1	1	1	1	1	1	1	0	1	1	1
R20	Coffe with liquor	1	0	0	0	0	0	0	0	0	1	0	0	0	0	0	1	0	0	1	0	0	0	0	0	0	1	1	1	1	1	1	1	1	1	1	0	1	1	1	1	1	1	0	0	0	0	0	0
[truncated: 283 more columns]

## Sheet: Composition of Growth Media
ID	ABBREVIATION	NAME
cpdAGORA242	MGlcn100[e]	mucin-type O-glycan No 100
cpdAGORA243	MGlcn100_rl[e]	released mucin-type O-glycan No 100
cpdAGORA244	MGlcn101[e]	mucin-type O-glycan No 101
cpdAGORA245	MGlcn101_rl[e]	released mucin-type O-glycan No 101
cpdAGORA246	MGlcn102[e]	mucin-type O-glycan No 102
cpdAGORA247	MGlcn102_rl[e]	released mucin-type O-glycan No 102
cpdAGORA248	MGlcn103[e]	mucin-type O-glycan No 103
cpdAGORA249	MGlcn103_rl[e]	released mucin-type O-glycan No 103
cpdAGORA250	MGlcn104[e]	mucin-type O-glycan No 104
cpdAGORA251	MGlcn104_rl[e]	released mucin-type O-glycan No 104
cpdAGORA252	MGlcn105[e]	mucin-type O-glycan No 105
cpdAGORA253	MGlcn105_rl[e]	released mucin-type O-glycan No 105
cpdAGORA254	MGlcn106[e]	mucin-type O-glycan No 106
cpdAGORA255	MGlcn106_rl[e]	released mucin-type O-glycan No 106
cpdAGORA256	MGlcn107[e]	mucin-type O-glycan No 107
cpdAGORA257	MGlcn107_rl[e]	released mucin-type O-glycan No 107
cpdAGORA258	MGlcn108[e]	mucin-type O-glycan No 108
cpdAGORA259	MGlcn108_rl[e]	released mucin-type O-glycan No 108
cpdAGORA260	MGlcn109[e]	mucin-type O-glycan No 109
cpdAGORA261	MGlcn109_rl[e]	released mucin-type O-glycan No 109
cpdAGORA262	MGlcn10[e]	mucin-type O-glycan No 10
cpdAGORA263	MGlcn10_rl[e]	released mucin-type O-glycan No 10
cpdAGORA264	MGlcn110[e]	mucin-type O-glycan No 110
cpdAGORA265	MGlcn110_rl[e]	released mucin-type O-glycan No 110
cpdAGORA266	MGlcn111[e]	mucin-type O-glycan No 111
cpdAGORA267	MGlcn111_rl[e]	released mucin-type O-glycan No 111
cpdAGORA268	MGlcn112[e]	mucin-type O-glycan No 112
cpdAGORA269	MGlcn112_rl[e]	released mucin-type O-glycan No 112
cpdAGORA270	MGlcn113[e]	mucin-type O-glycan No 113
cpdAGORA271	MGlcn113_rl[e]	released mucin-type O-glycan No 113
cpdAGORA272	MGlcn114[e]	mucin-type O-glycan No 114
cpdAGORA273	MGlcn114_rl[e]	released mucin-type O-glycan No 114
cpdAGORA274	MGlcn115[e]	mucin-type O-glycan No 115
cpdAGORA275	MGlcn115_rl[e]	released mucin-type O-glycan No 115
cpdAGORA276	MGlcn116[e]	mucin-type O-glycan No 116
cpdAGORA277	MGlcn116_rl[e]	released mucin-type O-glycan No 116
cpdAGORA278	MGlcn117[e]	mucin-type O-glycan No 117
cpdAGORA279	MGlcn117_rl[e]	released mucin-type O-glycan No 117
cpdAGORA280	MGlcn118[e]	mucin-type O-glycan No 118
cpdAGORA281	MGlcn118_rl[e]	released mucin-type O-glycan No 118
cpdAGORA282	MGlcn119[e]	mucin-type O-glycan No 119
cpdAGORA283	MGlcn119_rl[e]	released mucin-type O-glycan No 119
cpdAGORA284	MGlcn120[e]	mucin-type O-glycan No 120
cpdAGORA285	MGlcn120_rl[e]	released mucin-type O-glycan No 120
cpdAGORA286	MGlcn121[e]	mucin-type O-glycan No 121
cpdAGORA287	MGlcn121_rl[e]	released mucin-type O-glycan No 121
cpdAGORA288	MGlcn122[e]	mucin-type O-glycan No 122
cpdAGORA289	MGlcn122_rl[e]	released mucin-type O-glycan No 122
cpdAGORA290	MGlcn123[e]	mucin-type O-glycan No 123
cpdAGORA291	MGlcn123_rl[e]	released mucin-type O-glycan No 123
cpdAGORA292	MGlcn124[e]	mucin-type O-glycan No 124
cpdAGORA293	MGlcn124_rl[e]	released mucin-type O-glycan No 124
cpdAGORA294	MGlcn126[e]	mucin-type O-glycan No 126
cpdAGORA295	MGlcn126_rl[e]	released mucin-type O-glycan No 126
cpdAGORA296	MGlcn127[e]	mucin-type O-glycan No 127
cpdAGORA297	MGlcn127_rl[e]	released mucin-type O-glycan No 127
cpdAGORA298	MGlcn128[e]	mucin-type O-glycan No 128
cpdAGORA299	MGlcn128_rl[e]	released mucin-type O-glycan No 128
cpdAGORA300	MGlcn129[e]	mucin-type O-glycan No 129
cpdAGORA301	MGlcn129_rl[e]	released mucin-type O-glycan No 129
cpdAGORA302	MGlcn12[e]	mucin-type O-glycan No 12
cpdAGORA303	MGlcn12_rl[e]	released mucin-type O-glycan No 12
cpdAGORA304	MGlcn130[e]	mucin-type O-glycan No 130
cpdAGORA305	MGlcn130_rl[e]	released mucin-type O-glycan No 130
cpdAGORA306	MGlcn131[e]	mucin-type O-glycan No 131
cpdAGORA307	MGlcn131_rl[e]	released mucin-type O-glycan No 131
cpdAGORA308	MGlcn132[e]	mucin-type O-glycan No 132
cpdAGORA309	MGlcn132_rl[e]	released mucin-type O-glycan No 132
cpdAGORA310	MGlcn133[e]	mucin-type O-glycan No 133
cpdAGORA311	MGlcn133_rl[e]	released mucin-type O-glycan No 133
cpdAGORA312	MGlcn134[e]	mucin-type O-glycan No 134
cpdAGORA313	MGlcn134_rl[e]	released mucin-type O-glycan No 134
cpdAGORA314	MGlcn135[e]	mucin-type O-glycan No 135
cpdAGORA315	MGlcn135_rl[e]	released mucin-type O-glycan No 135
cpdAGORA316	MGlcn136[e]	mucin-type O-glycan No 136
cpdAGORA317	MGlcn136_rl[e]	released mucin-type O-glycan No 136
cpdAGORA318	MGlcn137[e]	mucin-type O-glycan No 137
cpdAGORA319	MGlcn137_rl[e]	released mucin-type O-glycan No 137
cpdAGORA320	MGlcn138[e]	mucin-type O-glycan No 138
cpdAGORA321	MGlcn138_rl[e]	released mucin-type O-glycan No 138
cpdAGORA322	MGlcn139[e]	mucin-type O-glycan No 139
cpdAGORA323	MGlcn139_rl[e]	released mucin-type O-glycan No 139
cpdAGORA324	MGlcn13[e]	mucin-type O-glycan No 13
cpdAGORA325	MGlcn13_rl[e]	released mucin-type O-glycan No 13
cpdAGORA326	MGlcn140[e]	mucin-type O-glycan No 140
cpdAGORA327	MGlcn140_rl[e]	released mucin-type O-glycan No 140
cpdAGORA328	MGlcn141[e]	mucin-type O-glycan No 141
cpdAGORA329	MGlcn141_rl[e]	released mucin-type O-glycan No 141
cpdAGORA330	MGlcn142[e]	mucin-type O-glycan No 142
cpdAGORA331	MGlcn142_rl[e]	released mucin-type O-glycan No 142
cpdAGORA332	MGlcn143[e]	mucin-type O-glycan No 143
cpdAGORA333	MGlcn143_rl[e]	released mucin-type O-glycan No 143
cpdAGORA334	MGlcn144[e]	mucin-type O-glycan No 144
cpdAGORA335	MGlcn144_rl[e]	released mucin-type O-glycan No 144
cpdAGORA336	MGlcn145[e]	mucin-type O-glycan No 145
cpdAGORA337	MGlcn145_rl[e]	released mucin-type O-glycan No 145
cpdAGORA338	MGlcn146[e]	mucin-type O-glycan No 146
cpdAGORA339	MGlcn146_rl[e]	released mucin-type O-glycan No 146
cpdAGORA340	MGlcn147[e]	mucin-type O-glycan No 147
cpdAGORA341	MGlcn147_rl[e]	released mucin-type O-glycan No 147
cpdAGORA342	MGlcn148[e]	mucin-type O-glycan No 148
cpdAGORA343	MGlcn148_rl[e]	released mucin-type O-glycan No 148
cpdAGORA344	MGlcn149[e]	mucin-type O-glycan No 149
cpdAGORA345	MGlcn149_rl[e]	released mucin-type O-glycan No 149
cpdAGORA346	MGlcn14[e]	mucin-type O-glycan No 14
cpdAGORA347	MGlcn14_rl[e]	released mucin-type O-glycan No 14
cpdAGORA348	MGlcn150[e]	mucin-type O-glycan No 150
cpdAGORA349	MGlcn150_rl[e]	released mucin-type O-glycan No 150
cpdAGORA350	MGlcn151[e]	mucin-type O-glycan No 151
cpdAGORA351	MGlcn151_rl[e]	released mucin-type O-glycan No 151
cpdAGORA352	MGlcn152[e]	mucin-type O-glycan No 152
cpdAGORA353	MGlcn152_rl[e]	released mucin-type O-glycan No 152
cpdAGORA354	MGlcn153[e]	mucin-type O-glycan No 153
cpdAGORA355	MGlcn153_rl[e]	released mucin-type O-glycan No 153
cpdAGORA356	MGlcn154[e]	mucin-type O-glycan No 154
cpdAGORA357	MGlcn154_rl[e]	released mucin-type O-glycan No 154
cpdAGORA358	MGlcn155[e]	mucin-type O-glycan No 155
cpdAGORA359	MGlcn155_rl[e]	released mucin-type O-glycan No 155
cpdAGORA360	MGlcn156[e]	mucin-type O-glycan No 156
cpdAGORA361	MGlcn156_rl[e]	released mucin-type O-glycan No 156
cpdAGORA362	MGlcn157[e]	mucin-type O-glycan No 157
cpdAGORA363	MGlcn157_rl[e]	released mucin-type O-glycan No 157
cpdAGORA364	MGlcn158[e]	mucin-type O-glycan No 158
cpdAGORA365	MGlcn158_rl[e]	released mucin-type O-glycan No 158
cpdAGORA366	MGlcn159[e]	mucin-type O-glycan No 159
cpdAGORA367	MGlcn159_rl[e]	released mucin-type O-glycan No 159
cpdAGORA368	MGlcn15[e]	mucin-type O-glycan No 15
cpdAGORA369	MGlcn15_rl[e]	released mucin-type O-glycan No 15
cpdAGORA370	MGlcn160[e]	mucin-type O-glycan No 160
cpdAGORA371	MGlcn160_rl[e]	released mucin-type O-glycan No 160
cpdAGORA372	MGlcn161[e]	mucin-type O-glycan No 161
cpdAGORA373	MGlcn161_rl[e]	released mucin-type O-glycan No 161
cpdAGORA374	MGlcn162[e]	mucin-type O-glycan No 162
cpdAGORA375	MGlcn162_rl[e]	released mucin-type O-glycan No 162
cpdAGORA376	MGlcn163[e]	mucin-type O-glycan No 163
cpdAGORA377	MGlcn163_rl[e]	released mucin-type O-glycan No 163
cpdAGORA378	MGlcn164[e]	mucin-type O-glycan No 164
cpdAGORA379	MGlcn164_rl[e]	released mucin-type O-glycan No 164
cpdAGORA380	MGlcn165[e]	mucin-type O-glycan No 165
cpdAGORA381	MGlcn165_rl[e]	released mucin-type O-glycan No 165
cpdAGORA382	MGlcn166[e]	mucin-type O-glycan No 166
cpdAGORA383	MGlcn166_rl[e]	released mucin-type O-glycan No 166
cpdAGORA384	MGlcn167[e]	mucin-type O-glycan No 167
cpdAGORA385	MGlcn167_rl[e]	released mucin-type O-glycan No 167
cpdAGORA386	MGlcn168[e]	mucin-type O-glycan No 168
cpdAGORA387	MGlcn168_rl[e]	released mucin-type O-glycan No 168
cpdAGORA388	MGlcn169[e]	mucin-type O-glycan No 169
cpdAGORA389	MGlcn169_rl[e]	released mucin-type O-glycan No 169
cpdAGORA390	MGlcn16[e]	mucin-type O-glycan No 16
cpdAGORA391	MGlcn16_rl[e]	released mucin-type O-glycan No 16
cpdAGORA392	MGlcn170[e]	mucin-type O-glycan No 170
cpdAGORA393	MGlcn170_rl[e]	released mucin-type O-glycan No 170
cpdAGORA394	MGlcn171[e]	mucin-type O-glycan No 171
cpdAGORA395	MGlcn171_rl[e]	released mucin-type O-glycan No 171
cpdAGORA396	MGlcn172[e]	mucin-type O-glycan No 172
cpdAGORA397	MGlcn172_rl[e]	released mucin-type O-glycan No 172
cpdAGORA398	MGlcn173[e]	mucin-type O-glycan No 173
cpdAGORA399	MGlcn173_rl[e]	released mucin-type O-glycan No 173
cpdAGORA400	MGlcn174[e]	mucin-type O-glycan No 174
cpdAGORA401	MGlcn174_rl[e]	released mucin-type O-glycan No 174
cpdAGORA402	MGlcn175[e]	mucin-type O-glycan No 175
cpdAGORA403	MGlcn175_rl[e]	released mucin-type O-glycan No 175
cpdAGORA404	MGlcn176[e]	mucin-type O-glycan No 176
cpdAGORA405	MGlcn176_rl[e]	released mucin-type O-glycan No 176
cpdAGORA406	MGlcn177[e]	mucin-type O-glycan No 177
cpdAGORA407	MGlcn177_rl[e]	released mucin-type O-glycan No 177
cpdAGORA408	MGlcn178[e]	mucin-type O-glycan No 178
cpdAGORA409	MGlcn178_rl[e]	released mucin-type O-glycan No 178
cpdAGORA410	MGlcn179[e]	mucin-type O-glycan No 179
cpdAGORA411	MGlcn179_rl[e]	released mucin-type O-glycan No 179
cpdAGORA412	MGlcn17[e]	mucin-type O-glycan No 17
cpdAGORA413	MGlcn17_rl[e]	released mucin-type O-glycan No 17
cpdAGORA414	MGlcn180[e]	mucin-type O-glycan No 180
cpdAGORA415	MGlcn180_rl[e]	released mucin-type O-glycan No 180
cpdAGORA416	MGlcn181[e]	mucin-type O-glycan No 181
cpdAGORA417	MGlcn181_rl[e]	released mucin-type O-glycan No 181
cpdAGORA418	MGlcn182[e]	mucin-type O-glycan No 182
cpdAGORA419	MGlcn182_rl[e]	released mucin-type O-glycan No 182
cpdAGORA420	MGlcn183[e]	mucin-type O-glycan No 183
cpdAGORA421	MGlcn183_rl[e]	released mucin-type O-glycan No 183
cpdAGORA422	MGlcn185[e]	mucin-type O-glycan No 185
cpdAGORA423	MGlcn185_rl[e]	released mucin-type O-glycan No 185
cpdAGORA424	MGlcn186[e]	mucin-type O-glycan No 186
cpdAGORA425	MGlcn186_rl[e]	released mucin-type O-glycan No 186
cpdAGORA426	MGlcn187[e]	mucin-type O-glycan No 187
cpdAGORA427	MGlcn187_rl[e]	released mucin-type O-glycan No 187
cpdAGORA428	MGlcn188[e]	mucin-type O-glycan No 188
cpdAGORA429	MGlcn188_rl[e]	released mucin-type O-glycan No 188
cpdAGORA430	MGlcn189[e]	mucin-type O-glycan No 189
cpdAGORA431	MGlcn189_rl[e]	released mucin-type O-glycan No 189
cpdAGORA432	MGlcn18[e]	mucin-type O-glycan No 18
cpdAGORA433	MGlcn18_rl[e]	released mucin-type O-glycan No 18
cpdAGORA434	MGlcn190[e]	mucin-type O-glycan No 190
cpdAGORA435	MGlcn190_rl[e]	released mucin-type O-glycan No 190
cpdAGORA436	MGlcn191[e]	mucin-type O-glycan No 191
cpdAGORA437	MGlcn191_rl[e]	released mucin-type O-glycan No 191
cpdAGORA438	MGlcn192[e]	mucin-type O-glycan No 192
cpdAGORA439	MGlcn192_rl[e]	released mucin-type O-glycan No 192
cpdAGORA440	MGlcn193[e]	mucin-type O-glycan No 193
cpdAGORA441	MGlcn193_rl[e]	released mucin-type O-glycan No 193
cpdAGORA442	MGlcn194[e]	mucin-type O-glycan No 194
cpdAGORA443	MGlcn194_rl[e]	released mucin-type O-glycan No 194
cpdAGORA444	MGlcn195[e]	mucin-type O-glycan No 195
cpdAGORA445	MGlcn195_rl[e]	released mucin-type O-glycan No 195
cpdAGORA446	MGlcn196[e]	mucin-type O-glycan No 196
cpdAGORA447	MGlcn196_rl[e]	released mucin-type O-glycan No 196
cpdAGORA448	MGlcn19[e]	mucin-type O-glycan No 19
cpdAGORA449	MGlcn19_rl[e]	released mucin-type O-glycan No 19
cpdAGORA450	MGlcn20[e]	mucin-type O-glycan No 20
cpdAGORA451	MGlcn20_rl[e]	released mucin-type O-glycan No 20
cpdAGORA452	MGlcn21[e]	mucin-type O-glycan No 21
cpdAGORA453	MGlcn21_rl[e]	released mucin-type O-glycan No 21
cpdAGORA454	MGlcn22[e]	mucin-type O-glycan No 22
cpdAGORA455	MGlcn22_rl[e]	released mucin-type O-glycan No 22
cpdAGORA456	MGlcn23[e]	mucin-type O-glycan No 23
cpdAGORA457	MGlcn23_rl[e]	released mucin-type O-glycan No 23
cpdAGORA458	MGlcn24[e]	mucin-type O-glycan No 24
cpdAGORA459	MGlcn24_rl[e]	released mucin-type O-glycan No 24
cpdAGORA460	MGlcn25[e]	mucin-type O-glycan No 25
cpdAGORA461	MGlcn25_rl[e]	released mucin-type O-glycan No 25
cpdAGORA462	MGlcn26[e]	mucin-type O-glycan No 26
cpdAGORA463	MGlcn26_rl[e]	released mucin-type O-glycan No 26
cpdAGORA464	MGlcn27[e]	mucin-type O-glycan No 27
cpdAGORA465	MGlcn27_rl[e]	released mucin-type O-glycan No 27
cpdAGORA466	MGlcn28[e]	mucin-type O-glycan No 28
cpdAGORA467	MGlcn28_rl[e]	released mucin-type O-glycan No 28
cpdAGORA468	MGlcn29[e]	mucin-type O-glycan No 29
cpdAGORA469	MGlcn29_rl[e]	released mucin-type O-glycan No 29
cpdAGORA470	MGlcn2[e]	mucin-type O-glycan No 2
cpdAGORA471	MGlcn2_rl[e]	released mucin-type O-glycan No 2
cpdAGORA472	MGlcn30[e]	mucin-type O-glycan No 30
cpdAGORA473	MGlcn30_rl[e]	released mucin-type O-glycan No 30
cpdAGORA474	MGlcn31[e]	mucin-type O-glycan No 31
cpdAGORA475	MGlcn31_rl[e]	released mucin-type O-glycan No 31
cpdAGORA476	MGlcn32[e]	mucin-type O-glycan No 32
cpdAGORA477	MGlcn32_rl[e]	released mucin-type O-glycan No 32
cpdAGORA478	MGlcn33[e]	mucin-type O-glycan No 33
cpdAGORA479	MGlcn33_rl[e]	released mucin-type O-glycan No 33
cpdAGORA480	MGlcn34[e]	mucin-type O-glycan No 34
cpdAGORA481	MGlcn34_rl[e]	released mucin-type O-glycan No 34
cpdAGORA482	MGlcn35[e]	mucin-type O-glycan No 35
cpdAGORA483	MGlcn35_rl[e]	released mucin-type O-glycan No 35
cpdAGORA484	MGlcn36[e]	mucin-type O-glycan No 36
cpdAGORA485	MGlcn36_rl[e]	released mucin-type O-glycan No 36
cpdAGORA486	MGlcn37[e]	mucin-type O-glycan No 37
cpdAGORA487	MGlcn37_rl[e]	released mucin-type O-glycan No 37
cpdAGORA488	MGlcn38[e]	mucin-type O-glycan No 38
cpdAGORA489	MGlcn38_rl[e]	released mucin-type O-glycan No 38
cpdAGORA490	MGlcn39[e]	mucin-type O-glycan No 39
cpdAGORA491	MGlcn39_rl[e]	released mucin-type O-glycan No 39
cpdAGORA492	MGlcn3[e]	mucin-type O-glycan No 3
cpdAGORA493	MGlcn3_rl[e]	released mucin-type O-glycan No 3
cpdAGORA494	MGlcn40[e]	mucin-type O-glycan No 40
cpdAGORA495	MGlcn40_rl[e]	released mucin-type O-glycan No 40
cpdAGORA496	MGlcn41[e]	mucin-type O-glycan No 41
cpdAGORA497	MGlcn41_rl[e]	released mucin-type O-glycan No 41
cpdAGORA498	MGlcn42[e]	mucin-type O-glycan No 42
cpdAGORA499	MGlcn42_rl[e]	released mucin-type O-glycan No 42
cpdAGORA500	MGlcn45[e]	mucin-type O-glycan No 45
cpdAGORA501	MGlcn45_rl[e]	released mucin-type O-glycan No 45
cpdAGORA502	MGlcn46[e]	mucin-type O-glycan No 46
cpdAGORA503	MGlcn46_rl[e]	released mucin-type O-glycan No 46
cpdAGORA504	MGlcn47[e]	mucin-type O-glycan No 47
cpdAGORA505	MGlcn47_rl[e]	released mucin-type O-glycan No 47
cpdAGORA506	MGlcn48[e]	mucin-type O-glycan No 48
cpdAGORA507	MGlcn48_rl[e]	released mucin-type O-glycan No 48
cpdAGORA508	MGlcn4[e]	mucin-type O-glycan No 4
cpdAGORA509	MGlcn4_rl[e]	released mucin-type O-glycan No 4
cpdAGORA510	MGlcn50[e]	mucin-type O-glycan No 50
cpdAGORA511	MGlcn50_rl[e]	released mucin-type O-glycan No 50
cpdAGORA512	MGlcn51[e]	mucin-type O-glycan No 51
cpdAGORA513	MGlcn51_rl[e]	released mucin-type O-glycan No 51
cpdAGORA514	MGlcn53[e]	mucin-type O-glycan No 53
cpdAGORA515	MGlcn53_rl[e]	released mucin-type O-glycan No 53
cpdAGORA516	MGlcn54[e]	mucin-type O-glycan No 54
cpdAGORA517	MGlcn54_rl[e]	released mucin-type O-glycan No 54
cpdAGORA518	MGlcn55[e]	mucin-type O-glycan No 55
cpdAGORA519	MGlcn55_rl[e]	released mucin-type O-glycan No 55
cpdAGORA520	MGlcn56[e]	mucin-type O-glycan No 56
cpdAGORA521	MGlcn56_rl[e]	released mucin-type O-glycan No 56
cpdAGORA522	MGlcn57[e]	mucin-type O-glycan No 57
cpdAGORA523	MGlcn57_rl[e]	released mucin-type O-glycan No 57
cpdAGORA524	MGlcn58[e]	mucin-type O-glycan No 58
cpdAGORA525	MGlcn58_rl[e]	released mucin-type O-glycan No 58
cpdAGORA526	MGlcn59[e]	mucin-type O-glycan No 59
cpdAGORA527	MGlcn59_rl[e]	released mucin-type O-glycan No 59
cpdAGORA528	MGlcn5[e]	mucin-type O-glycan No 5
cpdAGORA529	MGlcn5_rl[e]	released mucin-type O-glycan No 5
cpdAGORA530	MGlcn60[e]	mucin-type O-glycan No 60
cpdAGORA531	MGlcn60_rl[e]	released mucin-type O-glycan No 60
cpdAGORA532	MGlcn61[e]	mucin-type O-glycan No 61
cpdAGORA533	MGlcn61_rl[e]	released mucin-type O-glycan No 61
cpdAGORA534	MGlcn62[e]	mucin-type O-glycan No 62
cpdAGORA535	MGlcn62_rl[e]	released mucin-type O-glycan No 62
cpdAGORA536	MGlcn63[e]	mucin-type O-glycan No 63
cpdAGORA537	MGlcn63_rl[e]	released mucin-type O-glycan No 63
cpdAGORA538	MGlcn64[e]	mucin-type O-glycan No 64
cpdAGORA539	MGlcn64_rl[e]	released mucin-type O-glycan No 64
cpdAGORA540	MGlcn65[e]	mucin-type O-glycan No 65
cpdAGORA541	MGlcn65_rl[e]	released mucin-type O-glycan No 65
cpdAGORA542	MGlcn66[e]	mucin-type O-glycan No 66
cpdAGORA543	MGlcn66_rl[e]	released mucin-type O-glycan No 66
cpdAGORA544	MGlcn67[e]	mucin-type O-glycan No 67
cpdAGORA545	MGlcn67_rl[e]	released mucin-type O-glycan No 67
cpdAGORA546	MGlcn68[e]	mucin-type O-glycan No 68
cpdAGORA547	MGlcn68_rl[e]	released mucin-type O-glycan No 68
cpdAGORA548	MGlcn69[e]	mucin-type O-glycan No 69
cpdAGORA549	MGlcn69_rl[e]	released mucin-type O-glycan No 69
cpdAGORA550	MGlcn6[e]	mucin-type O-glycan No 6
cpdAGORA551	MGlcn6_rl[e]	released mucin-type O-glycan No 6
cpdAGORA552	MGlcn70[e]	mucin-type O-glycan No 70
cpdAGORA553	MGlcn70_rl[e]	released mucin-type O-glycan No 70
cpdAGORA554	MGlcn71[e]	mucin-type O-glycan No 71
cpdAGORA555	MGlcn71_rl[e]	released mucin-type O-glycan No 71
cpdAGORA556	MGlcn72[e]	mucin-type O-glycan No 72
cpdAGORA557	MGlcn72_rl[e]	released mucin-type O-glycan No 72
cpdAGORA558	MGlcn73[e]	mucin-type O-glycan No 73
cpdAGORA559	MGlcn73_rl[e]	released mucin-type O-glycan No 73
cpdAGORA560	MGlcn74[e]	mucin-type O-glycan No 74
cpdAGORA561	MGlcn74_rl[e]	released mucin-type O-glycan No 74
cpdAGORA562	MGlcn75[e]	mucin-type O-glycan No 75
cpdAGORA563	MGlcn75_rl[e]	released mucin-type O-glycan No 75
cpdAGORA564	MGlcn76[e]	mucin-type O-glycan No 76
cpdAGORA565	MGlcn76_rl[e]	released mucin-type O-glycan No 76
cpdAGORA566	MGlcn77[e]	mucin-type O-glycan No 77
cpdAGORA567	MGlcn77_rl[e]	released mucin-type O-glycan No 77
cpdAGORA568	MGlcn78[e]	mucin-type O-glycan No 78
cpdAGORA569	MGlcn78_rl[e]	released mucin-type O-glycan No 78
cpdAGORA570	MGlcn79[e]	mucin-type O-glycan No 79
cpdAGORA571	MGlcn79_rl[e]	released mucin-type O-glycan No 79
cpdAGORA572	MGlcn7[e]	mucin-type O-glycan No 7
cpdAGORA573	MGlcn7_rl[e]	released mucin-type O-glycan No 7
cpdAGORA574	MGlcn80[e]	mucin-type O-glycan No 80
cpdAGORA575	MGlcn80_rl[e]	released mucin-type O-glycan No 80
cpdAGORA576	MGlcn81[e]	mucin-type O-glycan No 81
cpdAGORA577	MGlcn81_rl[e]	released mucin-type O-glycan No 81
cpdAGORA578	MGlcn82[e]	mucin-type O-glycan No 82
cpdAGORA579	MGlcn82_rl[e]	released mucin-type O-glycan No 82
cpdAGORA580	MGlcn83[e]	mucin-type O-glycan No 83
cpdAGORA581	MGlcn83_rl[e]	released mucin-type O-glycan No 83
cpdAGORA582	MGlcn84[e]	mucin-type O-glycan No 84
cpdAGORA583	MGlcn84_rl[e]	released mucin-type O-glycan No 84
cpdAGORA584	MGlcn85[e]	mucin-type O-glycan No 85
cpdAGORA585	MGlcn85_rl[e]	released mucin-type O-glycan No 85
cpdAGORA586	MGlcn86[e]	mucin-type O-glycan No 86
cpdAGORA587	MGlcn86_rl[e]	released mucin-type O-glycan No 86
cpdAGORA588	MGlcn87[e]	mucin-type O-glycan No 87
cpdAGORA589	MGlcn87_rl[e]	released mucin-type O-glycan No 87
cpdAGORA590	MGlcn88[e]	mucin-type O-glycan No 88
cpdAGORA591	MGlcn88_rl[e]	released mucin-type O-glycan No 88
cpdAGORA592	MGlcn89[e]	mucin-type O-glycan No 89
cpdAGORA593	MGlcn89_rl[e]	released mucin-type O-glycan No 89
cpdAGORA594	MGlcn8[e]	mucin-type O-glycan No 8
cpdAGORA595	MGlcn8_rl[e]	released mucin-type O-glycan No 8
cpdAGORA596	MGlcn90[e]	mucin-type O-glycan No 90
cpdAGORA597	MGlcn90_rl[e]	released mucin-type O-glycan No 90
cpdAGORA598	MGlcn91[e]	mucin-type O-glycan No 91
cpdAGORA599	MGlcn91_rl[e]	released mucin-type O-glycan No 91
cpdAGORA600	MGlcn92[e]	mucin-type O-glycan No 92
cpdAGORA601	MGlcn92_rl[e]	released mucin-type O-glycan No 92
cpdAGORA602	MGlcn93[e]	mucin-type O-glycan No 93
cpdAGORA603	MGlcn93_rl[e]	released mucin-type O-glycan No 93
cpdAGORA604	MGlcn94[e]	mucin-type O-glycan No 94
cpdAGORA605	MGlcn94_rl[e]	released mucin-type O-glycan No 94
cpdAGORA606	MGlcn95[e]	mucin-type O-glycan No 95
cpdAGORA607	MGlcn95_rl[e]	released mucin-type O-glycan No 95
cpdAGORA608	MGlcn96[e]	mucin-type O-glycan No 96
cpdAGORA609	MGlcn96_rl[e]	released mucin-type O-glycan No 96
cpdAGORA610	MGlcn97[e]	mucin-type O-glycan No 97
cpdAGORA611	MGlcn97_rl[e]	released mucin-type O-glycan No 97
cpdAGORA612	MGlcn98[e]	mucin-type O-glycan No 98
cpdAGORA613	MGlcn98_rl[e]	released mucin-type O-glycan No 98
cpdAGORA614	MGlcn99[e]	mucin-type O-glycan No 99
cpdAGORA615	MGlcn99_rl[e]	released mucin-type O-glycan No 99
cpdAGORA616	MGlcn9[e]	mucin-type O-glycan No 9
cpdAGORA617	MGlcn9_rl[e]	released mucin-type O-glycan No 9
cpd00035	ala_L[e]	L-alanine
cpd00051	arg_L[e]	L-argininium(1+)
cpd00132	asn_L[e]	L-asparagine
cpd00041	asp_L[e]	L-aspartate(1-)
cpd00084	cys_L[e]	L-cysteine
cpd00053	gln_L[e]	L-glutamine
cpd00023	glu_L[e]	L-glutamate(1-)
cpd00033	gly[e]	Glycine
cpd00119	his_L[e]	L-histidine
cpd00322	ile_L[e]	L-isoleucine
cpd00107	leu_L[e]	L-leucine
cpd00039	lys_L[e]	L-lysinium(1+)
cpd00060	met_L[e]	L-methionine
cpd00066	phe_L[e]	L-phenylalanine
cpd00129	pro_L[e]	L-proline
cpd00054	ser_L[e]	L-serine
cpd00161	thr_L[e]	L-threonine
cpd00065	trp_L[e]	L-tryptophan
cpd00069	tyr_L[e]	L-tyrosine
cpd00156	val_L[e]	L-valine
cpd00027	glc_D[e]	D-glucose
cpd00020	pyr[e]	pyruvate
cpd00063	ca2[e]	calcium(2+)
cpd00098	chol[e]	Choline
cpd00099	cl[e]	Chloride
cpd00149	cobalt2[e]	Co2+
cpd00058	cu2[e]	Cu2+
cpd10515	fe2[e]	Fe2+
cpd10516	fe3[e]	Fe3+
cpd00393	fol[e]	Folate
cpd00205	k[e]	potassium
cpd00001	h2o[e]	Water
cpd00239	h2s[e]	Hydrogen sulfide
cpd00121	inost[e]	myo-inositol
cpd00254	mg2[e]	magnesium
cpd00030	mn2[e]	Mn2+
cpd00133	ncam[e]	Nicotinamide
cpd00009	pi[e]	hydrogenphosphate
cpd00644	pnto_R[e]	(R)-Pantothenate
cpd00263	pydxn[e]	Pyridoxine
cpd00220	ribflv[e]	Riboflavin
cpd00048	so4[e]	sulfate
cpd00305	thm[e]	Thiamin
cpd00034	zn2[e]	Zinc
cpd11606	mqn7[e]	Menaquinone 7
cpd15500	mqn8[e]	Menaquinone 8
cpd00028	pheme[e]	Protoheme
cpd11699	arabinogal[e]	Larch arabinogalactan, gal/ara 6:1, small amount of glcur, MW ~ 116000
cpd15560	q8[e]	Ubiquinone-8
cpd00557	sheme[e]	Siroheme

## Sheet: Species Present in Samples
			Akkermansia_muciniphila_ATCC_BAA_835	Alistipes_finegoldii_DSM_17242	Alistipes_putredinis_DSM_17216	Alistipes_shahii_WAL_8301	Anaerostipes_caccae_DSM_14662;Anaerostipes_sp_3_2_56FAA	Anaerostipes_caccae_DSM_14662	Anaerostipes_hadrus_DSM_3319	Bacteroides_caccae_ATCC_43185	Bacteroides_cellulosilyticus_DSM_14838	Bacteroides_clarus_YIT_12056	Bacteroides_coprocola_M16_DSM_17136	Bacteroides_eggerthii_1_2_48FAA;Bacteroides_eggerthii_DSM_20697	Bacteroides_faecis_MAJ27	Bacteroides_finegoldii_DSM_17565	Bacteroides_fragilis_3_1_12;Bacteroides_fragilis_638R;Bacteroides_fragilis_NCTC_9343;Bacteroides_fragilis_YCH46	Bacteroides_intestinalis_341_DSM_17393	Bacteroides_massiliensis_B846dnLKV334	Bacteroides_ovatus_ATCC_8483;Bacteroides_ovatus_SD_CC_2a;Bacteroides_ovatus_SD_CMC_3f	Bacteroides_stercoris_ATCC_43183	Bacteroides_thetaiotaomicron_VPI_5482	Bacteroides_uniformis_ATCC_8492	Bacteroides_vulgatus_ATCC_8482	Bacteroides_ovatus_SD_CC_2a	Barnesiella_intestinihominis_YIT_11860	Bifidobacterium_adolescentis_ATCC_15703	Bifidobacterium_bifidum_BGN4;Bifidobacterium_bifidum_NCIMB_41171;Bifidobacterium_bifidum_PRL2010;Bifidobacterium_bifidum_S17	Bifidobacterium_breve_HPH0326;Bifidobacterium_breve_UCC2003_NCIMB8807	Bifidobacterium_longum_DJO10A;Bifidobacterium_longum_E18;Bifidobacterium_longum_NCC2705;Bifidobacterium_longum_infantis_157F_NC;Bifidobacterium_longum_infantis_ATCC_15697;Bifidobacterium_longum_longum_ATCC_55813;Bifidobacterium_longum_longum_BBMN68;Bifidobacterium_longum_longum_CCUG_52486;Bifidobacterium_longum_longum_JCM_1217;Bifidobacterium_longum_longum_JDM301	Bilophila_wadsworthia_3_1_6	Blautia_obeum_ATCC_29174;Ruminococcus_obeum_A2_162	Blautia_producta_DSM_2950	Butyricimonas_virosa_DSM_23226	Citrobacter_amalonaticus_Y19	Citrobacter_freundii_UCI_31	Clostridium_butyricum_DSM_10702;Clostridium_butyricum_E4_str_BoNT_E_BL5262	Clostridium_perfringens_ATCC_13124	Collinsella_aerofaciens_ATCC_25986	Desulfovibrio_desulfuricans_subsp_desulfuricans_DSM_642	Dialister_invisus_DSM_15470	Dorea_formicigenerans_ATCC_27755	Dorea_longicatena_DSM_13814	Eggerthella_lenta_DSM_2243	Enterococcus_gallinarum_EG2	Clostridium_ramosum_VPI_0427_DSM_1402	Faecalibacterium_prausnitzii_A2_165;Faecalibacterium_prausnitzii_L2_6;Faecalibacterium_prausnitzii_M21_2;Faecalibacterium_prausnitzii_SL3_3	Faecalibacterium_prausnitzii_A2_165	Eubacterium_cylindroides_T2_87
Lentils samples	Allergic samples	AFF2	1	1	0	0	0	0	1	1	0	0	0	1	0	0	1	0	0	1	1	1	1	1	1	0	0	1	1	1	1	0	0	0	0	0	0	0	1	1	1	0	0	1	0	0	0	0	0
		AFF3	1	1	1	0	0	0	1	0	1	1	0	0	0	0	1	0	0	1	0	1	1	1	1	1	1	1	0	1	1	1	0	0	1	1	0	0	1	0	1	1	1	1	1	0	1	1	0
		AFF4	1	1	1	0	0	0	1	0	1	1	0	0	0	0	1	0	0	1	0	1	1	1	1	1	1	1	0	1	1	1	0	0	1	1	1	1	1	0	1	1	1	1	1	1	1	0	0
		AFF5	1	1	1	1	0	0	1	0	1	1	0	0	0	0	1	0	0	1	0	1	1	1	1	1	1	1	0	1	1	1	0	1	1	1	1	1	1	0	1	1	1	1	1	1	1	0	0
		AFF6	1	1	1	0	0	0	0	0	1	1	0	0	0	0	1	0	0	1	0	1	1	1	1	1	1	1	0	1	1	1	1	0	1	1	1	0	1	0	1	1	1	1	1	1	1	0	0
		AFF7	1	1	1	0	0	0	0	0	1	1	0	0	0	0	1	0	0	1	0	1	1	1	1	1	1	1	0	1	1	1	1	0	1	1	1	0	1	0	1	0	1	0	1	1	1	0	0
	Celiac samples	CFF1	0	0	1	1	0	0	0	1	1	1	0	0	1	1	0	0	1	1	0	1	1	1	1	1	0	0	0	1	1	0	0	0	0	0	1	0	1	0	0	0	1	1	0	1	1	1	1
		CFF2	0	0	1	0	0	0	0	1	1	1	0	0	1	1	0	0	1	0	0	1	1	1	1	1	0	0	0	1	1	0	1	0	0	0	1	0	1	0	0	0	1	1	0	1	1	1	1
		CFF3	1	1	0	0	0	0	1	0	0	0	0	0	0	0	1	1	1	0	0	1	1	1	0	1	0	0	0	1	1	1	1	0	0	0	0	0	0	0	1	0	0	1	0	1	1	0	1
		CFF4	1	1	0	0	1	0	0	0	0	0	0	0	0	0	1	1	1	0	0	1	1	1	0	1	0	0	0	1	1	0	1	0	0	0	0	0	0	0	1	0	0	1	0	1	1	0	1
		CFF5	1	1	0	0	1	1	0	0	0	0	0	0	0	0	1	1	1	0	0	1	1	1	0	0	0	0	0	1	1	0	1	0	0	0	0	0	0	0	1	0	0	1	0	1	1	0	1
		CFF6	1	0	0	0	1	1	0	0	0	0	0	0	0	0	1	0	1	0	0	1	1	1	0	0	0	0	0	1	1	0	1	0	0	0	0	0	0	0	1	0	0	1	0	1	1	0	1
		CFF7	1	1	0	0	1	1	0	0	0	0	0	0	0	0	1	0	1	0	0	1	1	1	0	0	0	0	0	1	1	0	1	0	0	0	0	0	0	0	1	0	0	1	0	1	1	0	1
	Lean samples	LFF1	1	1	1	0	0	0	0	0	1	1	0	0	0	0	1	0	0	1	0	1	1	1	1	1	1	1	0	1	1	1	1	0	1	1	1	0	1	0	1	0	1	0	1	1	1	0	0
		LFF2	1	1	1	1	0	0	1	1	1	1	1	0	1	1	0	0	1	1	1	1	1	1	1	1	0	0	0	1	1	1	1	1	0	0	1	0	1	0	0	1	1	0	0	1	1	1	1
		LFF3	1	1	1	0	0	0	1	1	1	1	1	0	1	1	0	0	1	1	1	1	1	1	1	1	0	0	0	1	1	0	1	1	0	0	1	0	1	0	1	1	1	0	0	1	1	1	1
		LFF4	1	1	0	0	1	0	1	0	0	0	0	0	0	0	1	1	1	0	0	1	1	1	0	1	0	0	0	1	1	0	1	0	0	0	0	0	0	0	1	1	0	1	0	1	1	0	1
		LFF5	1	1	0	0	1	1	1	0	0	0	0	0	0	0	1	1	1	0	0	1	1	1	0	1	0	0	0	1	1	1	1	0	0	0	0	0	0	0	1	1	0	1	0	1	1	0	1
		LFF6	1	1	0	0	1	1	1	0	0	0	0	0	0	0	1	1	1	0	0	1	1	1	0	1	0	0	0	1	1	1	1	0	0	0	0	0	0	0	1	1	0	0	0	1	1	0	1
		LFF7	1	1	0	0	1	1	1	0	0	0	0	0	0	0	1	1	1	0	0	1	1	1	0	0	0	0	0	1	1	0	1	0	0	0	0	0	0	0	1	1	0	1	0	1	1	0	1
	Obese samples	OFF1	1	1	0	0	1	0	0	0	0	1	0	0	0	0	1	0	1	0	0	1	1	1	0	0	0	0	0	1	1	0	1	0	0	0	0	0	0	0	1	0	0	1	0	1	1	0	0
		OFF2	1	0	1	1	0	0	1	1	0	0	0	1	0	0	1	0	0	1	1	0	1	1	1	1	0	1	1	1	1	1	0	0	0	0	0	0	1	1	1	1	0	1	0	0	1	0	0
		OFF3	1	1	1	1	0	0	0	1	1	0	0	1	0	0	1	0	0	1	1	1	1	1	1	1	0	1	1	1	1	0	0	0	0	0	0	0	1	1	1	0	0	1	0	0	1	0	0
		OFF4	1	1	1	0	0	0	0	1	0	0	0	1	0	0	1	0	0	1	1	1	1	1	1	1	0	1	1	1	1	0	0	0	0	0	0	0	1	1	1	0	0	1	0	0	0	0	0
		OFF5	1	1	0	0	0	0	1	1	0	0	0	1	0	0	1	0	0	1	1	1	1	1	1	1	0	1	1	1	1	0	0	0	0	0	0	0	1	1	1	0	0	1	0	0	0	0	0
		OFF6	1	1	0	0	0	0	1	1	0	0	0	1	0	0	1	0	0	1	1	1	1	1	1	1	0	1	1	1	1	0	0	0	0	1	0	0	1	1	1	0	0	1	0	0	0	0	0
		OFF7	1	0	0	0	0	0	1	1	0	0	0	1	0	0	1	0	0	1	1	1	1	1	0	0	0	1	1	1	1	0	0	0	0	0	0	0	1	1	1	0	0	1	0	0	0	0	0
Minimal Growth Media samples	Allergic samples	AFB2	1	1	0	0	1	0	0	0	0	0	0	0	0	0	1	1	1	0	0	1	1	1	0	1	0	0	0	1	1	0	1	0	0	0	0	0	0	0	1	1	0	0	0	1	1	0	1
		AFB3	1	1	0	0	1	1	1	0	0	0	0	0	0	0	1	1	1	0	0	1	1	1	0	1	0	0	0	1	1	0	1	0	0	0	0	0	0	0	1	1	0	0	0	1	1	0	1
		AFB4	1	1	0	0	1	1	0	0	0	0	0	0	0	0	1	1	1	0	0	1	1	1	0	1	0	0	0	1	1	0	1	0	0	0	0	0	0	0	1	0	0	0	0	1	1	0	1
		AFB5	1	1	0	0	1	1	0	0	0	0	0	0	0	0	1	1	1	0	0	1	1	1	0	1	0	0	0	1	1	0	1	0	0	0	0	0	0	0	1	0	0	0	0	1	1	0	1
		AFB6	1	1	0	0	1	1	1	0	0	0	0	0	0	0	1	1	1	0	0	1	1	1	0	1	0	0	0	1	1	0	1	0	0	0	0	0	0	0	1	0	0	0	0	1	1	0	1
		AFB7	1	1	0	0	1	1	1	0	0	0	0	0	0	0	1	1	1	0	0	1	1	1	0	1	0	0	0	1	1	0	1	0	0	0	0	0	0	0	1	0	0	0	0	1	1	0	1
	Celiac samples	CFB1	1	1	0	0	1	1	0	0	0	0	0	0	0	0	1	1	1	0	0	1	1	1	0	0	0	0	0	1	1	0	1	0	0	0	0	0	0	0	1	0	0	1	0	1	1	0	1
		CFB2	1	1	0	0	1	1	1	0	0	0	0	0	0	0	1	1	1	0	0	1	1	1	0	1	0	0	0	1	1	0	1	0	0	0	0	0	0	0	1	0	0	0	0	1	1	0	1
		CFB3	1	1	1	1	0	0	1	1	0	0	0	1	0	0	1	0	0	1	1	1	1	1	1	1	0	1	1	1	1	1	0	0	0	0	0	0	1	1	1	1	1	1	0	0	1	1	0
		CFB4	1	1	1	0	0	0	1	1	1	0	0	1	0	0	1	0	0	1	1	1	1	1	1	1	0	1	1	1	1	1	0	0	0	0	0	1	1	1	1	1	0	1	0	1	1	0	1
		CFB5	1	0	1	0	0	0	1	1	1	0	0	1	0	0	1	0	0	1	1	1	1	1	1	1	0	1	1	1	1	1	0	0	0	0	0	1	1	1	1	1	0	1	0	1	1	0	0
		CFB6	1	0	1	0	0	0	1	1	1	0	0	1	0	0	1	0	0	1	1	1	1	1	1	1	0	1	1	1	1	1	0	0	0	0	0	1	1	1	1	1	0	1	0	1	1	0	1
		CFB7	1	1	1	0	0	0	1	0	1	1	0	0	0	0	1	0	0	1	0	1	1	1	1	1	1	1	0	1	1	1	1	0	1	1	1	0	1	0	1	0	1	0	1	1	1	0	0
	Lean samples	LFB1	1	1	1	1	0	0	0	1	1	0	0	1	0	0	1	0	0	1	1	1	1	0	1	1	0	0	1	1	1	1	0	0	0	0	0	0	1	1	1	0	0	1	0	0	1	0	0
		LFB2	1	1	1	0	0	0	1	1	1	0	0	1	0	0	1	0	0	1	1	1	1	0	1	1	0	1	1	1	1	1	0	0	0	0	0	1	1	1	1	1	0	1	0	1	0	0	0
		LFB3	1	0	1	1	0	0	1	1	1	0	0	1	0	0	1	0	0	1	1	1	1	1	1	1	0	1	1	1	1	0	0	0	0	0	0	1	1	1	1	0	0	1	0	1	0	0	0
		LFB4	1	1	1	0	0	0	1	1	1	0	0	1	0	0	1	0	0	1	1	1	1	1	1	1	0	1	1	1	1	0	0	0	0	0	0	1	1	1	1	0	0	1	0	1	0	0	1
		LFB5	1	0	1	0	0	0	1	1	1	0	0	1	0	0	1	0	0	1	1	1	1	1	0	1	0	1	1	1	1	0	0	0	0	0	0	0	1	1	1	0	0	0	0	1	0	0	0
		LFB6	1	0	1	0	1	0	1	1	1	0	0	1	0	0	1	0	0	1	1	1	1	1	0	1	0	1	1	1	1	0	0	0	0	0	0	0	1	1	1	0	1	1	0	1	0	0	0
		LFB7	1	0	1	0	0	0	1	1	1	0	0	1	0	0	1	0	0	1	1	1	1	1	1	1	0	1	1	1	1	0	0	0	0	0	0	0	1	1	1	0	1	1	0	0	0	0	1
	Obese samples	OFB1	1	1	1	1	0	0	0	1	1	1	1	0	1	1	0	0	1	1	1	0	1	1	1	1	0	0	0	1	1	1	0	1	0	0	0	0	1	0	0	1	1	1	0	0	1	1	1
		OFB2	1	1	1	1	0	0	1	1	1	1	0	0	1	1	0	0	1	1	1	1	1	1	1	1	0	0	0	1	1	1	1	1	0	0	0	0	1	0	0	0	1	0	0	1	1	1	1
		OFB3	1	1	1	1	0	0	0	1	1	1	1	0	1	1	0	0	1	1	1	1	1	1	1	1	0	0	0	1	1	1	1	1	0	0	1	0	1	0	0	1	1	0	0	1	1	1	1
		OFB4	1	1	1	1	0	0	0	1	1	1	0	0	1	1	0	0	1	1	1	1	1	1	1	1	0	0	0	1	1	0	1	1	0	0	1	0	1	0	0	1	1	1	0	1	1	1	1
		OFB5	1	1	1	1	0	0	1	1	1	1	0	0	1	1	0	0	1	1	1	1	1	1	1	1	0	0	0	1	1	0	1	1	0	0	1	0	1	0	0	1	1	0	0	1	1	1	1
		OFB6	1	1	1	0	0	0	1	1	1	1	0	0	1	1	0	0	1	1	1	1	1	1	1	1	0	0	0	1	1	0	1	1	0	0	1	0	1	0	1	0	0	0	0	1	1	1	1
		OFB7	1	1	1	0	0	0	0	1	1	1	0	0	1	1	0	0	1	1	1	1	1	1	1	1	0	0	0	1	1	0	1	1	0	0	1	0	1	0	1	0	0	0	0	1	1	1	1
[truncated: 28 more columns]

## Sheet: Polyphenols abundance
			Lean samples			Allergic samples			Celiac samples			Obese samples
METABOLITE ID	ABBREVIATION	METABOLITE NAME	LFF1	LFF4	LFF7	AFF2	AFF4	AFF7	CFF1	CFF4	CFF7	OFF1	OFF4	OFF7
cpd01473	Phloroglucinol	Phloroglucinol	104.38	97.546	100.98	154.22	236.04	146.38	149.7	153.16	200.8	209.36	147.28	225.4
cpd00127	phenol[e]	Phenol	10.24	9.0335	10.06	11.78	82.04	13.92	105.34	108.88	125.42	64.02	122.06	144.88
cpd90010	34dhpgval[c]	5-(3',4'-Dihydroxyphenyl)-gamma-valerolactone	32.5336	0	39.4555	44.0634	70.5477	35.6474	74.1045	77.7208	54.0198	24.3225	61.6623	53.0149
cpd08304	3hpppn[e]	3-(3-hydroxy-phenyl)propionate	135.22	78.6611	17.52	114.16	47.8	47.48	36.84	111.48	186.82	39.98	20.1	16.96
cpd00489	4hphac[e]	4-hydroxyphenylacetate	0	0	0	0	0	0	0	0	0	0	0	0
cpd00854	34dhpha[e]	(3,4-dihydroxyphenyl)acetate	15.24	15.4176	13.96	24.08	0	15.46	14.56	14.74	17	14.16	14.88	17.3
cpd07333	CPDIM-6116	Dihydrocaffeic acid	13.82	14.174	16.02	45.84	79.46	22.42	25.72	16.62	28.42	25.72	39.64	45.14
cpd03970	Cianidanol	Cianidanol	35.3	33.7943	29.94	61.24	58.16	22.14	92.16	25.98	46.42	85.44	39.36	30.08
cpd06996	Myricetin	Myricetin	29.18	25.0088	28.98	38.16	32.46	33.52	38.84	37.54	39.38	35.82	37.86	39.12
cpd00313	quc	Quercetin	0	0	0	6.02	5.94	5.92	5.88	5.94	5.88	5.96	5.92	5.98
UNITS	mg/Kg of Lentils

## Sheet: Untargeted metabolomics data
METABOLITES			Allergic samples						Celiac samples							Lean samples				Obese samples
ID	ABBREVIATION	NAME	AFF2	AFF3	AFF4	AFF5	AFF6	AFF7	CFF1	CFF2	CFF3	CFF4	CFF5	CFF6	CFF7	LFF2	LFF3	LFF4	LFF6	OFF1	OFF2	OFF3	OFF4	OFF5	OFF6	OFF7
cpd00540	glyb[e]	glycine betaine	1	1	1	0	1	0	1	1	1	1	1	1	1	1	1	1	1	1	1	1	1	1	1	1
cpd00215	pydx[e]	Pyridoxal	0	0	1	0	0	0	1	1	1	1	1	1	1	1	1	0	0	1	1	1	0	1	0	0
cpd01981	5mtr[c]	5-Methylthio-D-ribose	0	0	0	1	0	0	0	0	0	0	0	0	0	0	0	1	1	1	0	1	0	0	1	1
cpd09252	3hcinnm[e]	3-hydroxycinnamic acid	0	0	0	0	0	0	1	0	0	0	0	0	0	0	0	0	0	0	0	0	0	0	0	0
cpd00275	Lkynr[e]	L-kynurenine	0	0	0	0	0	0	0	0	0	0	0	0	0	0	0	0	0	0	0	0	0	0	0	0
cpd00211	but[e]	butyrate	0	0	0	0	0	0	0	0	0	0	0	0	0	0	0	0	0	0	0	0	0	0	0	0
cpd29675	dhcinnm[e]	2,3-dihydroxicinnamic acid	0	0	0	0	0	0	0	0	0	0	0	0	0	0	0	0	0	0	0	0	0	0	0	0
cpd02501	dhpppn[e]	3-(2,3-Dihydroxyphenyl)propanoate	1	1	1	0	1	1	1	1	1	1	1	1	1	1	1	1	1	1	1	1	1	1	1	1
cpd00276	gam[e]	D-Glucosamine	0	0	0	1	1	0	0	0	0	0	0	0	0	0	0	1	1	1	0	1	0	0	1	0
cpd00222	glcn[e]	D-gluconate	0	0	0	0	0	0	0	0	0	0	0	0	0	0	0	0	0	0	0	0	0	0	0	0
cpd01155	15dap[e]	1,5-Diaminopentane	0	0	0	0	0	0	0	0	0	0	0	0	0	0	0	0	0	0	0	0	0	0	0	0
cpd00166	adocbl[c]	Adenosylcobalamin	0	0	0	0	0	0	0	0	0	0	0	0	0	0	0	0	0	0	0	0	0	0	0	0
cpd00536	ocdcea[e]	octadecenoate (n-C18:1)	0	0	1	0	0	0	0	0	0	0	0	0	0	0	1	0	1	0	0	0	0	0	0	1
cpd02701	amob[c]	S-Adenosyl-4-methylthio-2-oxobutanoate	1	1	1	1	1	1	1	1	1	1	1	1	1	1	1	1	1	1	1	1	1	1	1	1
cpd03343	pppn[e]	Phenylpropanoate	1	1	1	0	1	0	1	1	1	1	1	1	1	1	1	1	1	1	1	1	1	1	1	1
cpd00121	inost[e]	myo-inositol	0	0	0	1	1	0	0	0	0	0	0	0	0	0	0	1	1	1	0	1	0	0	1	0
cpd00396	rmn[e]	L-Rhamnose	0	0	0	0	0	0	0	0	0	0	0	0	0	0	0	0	0	0	0	0	0	0	0	0
cpd01912	fuc1p_L[e]	L-Fucose 1-phosphate	1	1	1	1	1	1	1	1	1	1	1	1	1	1	1	1	1	1	1	1	1	1	1	1
cpd02475	HC02191[e]	lithocholate	1	1	1	1	1	1	1	1	1	1	1	1	1	1	1	1	1	1	1	1	1	1	1	1
cpd04945	HC02194[e]	Ursodiol	1	1	1	1	1	1	1	1	1	1	1	1	1	1	1	1	1	1	1	1	1	1	1	1
cpd03846	octa[e]	octanoate (n-C8:0)	1	1	1	0	1	1	1	1	1	1	1	1	1	1	1	1	1	0	1	1	1	1	1	1
cpd15298	ttdcea[e]	tetradecenoate (n-C14:1)	0	0	0	0	0	0	0	0	0	0	0	0	0	0	0	0	0	0	0	0	0	0	0	0
cpd05274	hdcea[e]	Hexadecenoate (n-C16:1)	0	0	0	0	0	0	1	1	1	0	1	1	1	1	0	1	0	0	1	1	1	1	0	0
cpd00300	urate[e]	Urate	0	0	0	0	0	0	0	0	0	0	0	0	0	0	0	0	0	0	0	0	0	0	0	0
cpd00306	xylt[e]	xylitol	1	1	1	1	0	1	0	0	1	1	1	1	1	0	1	1	1	1	0	1	1	1	1	1
cpd00304	retinal[e]	retinal	1	0	0	0	0	0	0	0	0	0	0	0	0	0	0	0	0	0	0	0	0	0	0	0
cpd00168	23dhb[e]	2,3-Dihydroxybenzoate	0	0	0	0	0	0	0	0	0	0	0	0	0	0	0	0	0	0	0	0	0	0	0	0
cpd00599	salc[e]	Salicylic acid, o-Hydroxybenzoic acid	0	0	0	0	0	0	0	0	0	0	0	0	0	0	0	0	0	0	0	0	0	0	0	0
cpd00077	catechol[e]	Catechol	0	0	0	0	0	0	0	0	0	0	0	0	0	0	0	0	0	0	0	0	0	0	0	0
cpd01113	hxa	Hexanoate	0	0	0	0	0	0	0	0	0	0	0	0	0	0	0	0	0	0	0	0	0	0	0	0
cpd01107	dca	Decanoate	0	0	0	0	0	0	0	0	0	0	0	0	0	0	0	0	0	0	0	0	0	0	0	0
cpd05196	Docosanoate	Docosanoate	1	1	1	1	0	1	1	1	1	1	1	1	1	1	1	1	1	1	1	1	1	1	1	1
cpd05231	Erucic acid	Erucic acid	0	0	0	0	0	0	0	0	0	0	0	0	0	0	0	0	0	0	0	0	0	0	0	0
cpd03850	Linolenate	Linolenate	1	1	1	1	1	1	1	1	1	1	1	1	1	1	1	1	1	1	1	1	1	1	1	1
cpd15016	Stearidonic acid	Stearidonic acid	1	1	1	1	1	1	1	1	1	1	1	1	1	1	1	1	1	1	1	1	1	1	1	1
cpd00188	Arachidonate	Arachidonate	1	1	1	1	1	1	1	1	1	1	1	1	1	1	1	1	1	1	1	1	1	1	1	1
cpd03851	Eicosapentaenoic acid	Eicosapentaenoic acid	1	1	1	1	1	1	1	1	1	1	1	1	1	1	1	1	1	1	1	1	1	1	1	1
cpd03852	Docosahexaenoic acid	Docosahexaenoic acid	1	1	1	1	1	1	1	1	1	1	1	1	1	1	1	1	1	1	1	1	1	1	1	1
cpd01099	Calcidiol	Calcidiol	1	0	1	0	1	1	1	1	1	1	1	1	1	1	1	1	1	0	1	1	0	0	1	1
cpd09851	beta-Tocopherol	beta-Tocopherol	1	1	1	1	1	1	1	1	1	1	1	1	1	1	1	1	1	1	1	1	1	1	1	1
cpd01631	gamma-Tocopherol	gamma-Tocopherol	1	1	1	1	1	1	1	1	1	1	1	1	1	1	1	1	1	1	1	1	1	1	1	1
cpd05498	beta-Cryptoxanthin	beta-Cryptoxanthin	1	1	1	1	1	1	1	1	1	1	1	1	1	1	1	1	1	1	1	1	1	1	1	1
cpd03217	Lycopene	Lycopene	0	0	0	0	0	0	1	1	1	1	1	1	1	1	0	0	1	1	1	1	1	1	1	1
cpd03216	Neurosporene	Neurosporene	1	1	1	0	1	1	1	1	1	1	1	1	1	1	1	1	1	1	1	1	1	1	1	1
cpd03970	Cianidanol	Cianidanol	0	0	0	0	0	0	0	0	1	0	0	1	0	0	1	1	1	0	1	0	0	0	0	0
cpd00928	3,7-Di-O-methylquercetin	3,7-Di-O-methylquercetin	1	1	1	1	1	1	1	1	1	1	1	1	1	1	1	1	1	1	1	1	1	1	1	1
cpd22734	4-ethylguaiacol	4-ethylguaiacol	1	1	1	1	0	1	0	0	1	1	1	1	1	0	1	1	1	1	0	1	1	1	1	1
cpd09488	p-Ethylphenol	p-Ethylphenol	0	0	0	0	0	0	0	0	0	0	0	0	0	0	0	0	0	0	0	0	0	0	1	0
cpd19334	4-Vinylguaiacol	4-Vinylguaiacol	0	1	1	0	0	0	0	0	1	1	1	1	1	1	1	1	0	0	1	1	1	1	1	1
cpd03342	4-Vinylphenol	4-Vinylphenol	0	1	0	0	0	0	1	0	1	1	1	1	0	1	1	1	0	0	0	0	0	0	0	0
cpd01047	Apigenin	Apigenin	0	0	0	0	0	0	0	0	0	0	0	0	0	0	0	0	0	0	0	0	0	0	0	0
cpd07431	(-)-Arctigenin	(-)-Arctigenin	1	1	1	1	1	1	1	1	1	1	1	1	1	1	1	1	1	1	1	1	1	1	1	1
cpd00881	34dhcinm	Caffeate	0	0	0	0	0	0	0	0	0	0	0	0	0	0	0	0	0	0	0	0	0	0	0	0
cpd03502	IdB 1027	IdB 1027	0	1	1	1	1	1	1	1	1	1	1	1	1	1	1	1	1	1	1	1	1	1	1	1
cpd05546	Cyanin	Cyanin	1	1	1	1	1	1	1	1	1	1	1	1	1	1	1	1	1	1	1	1	1	1	1	1
cpd09274	Cyanidin-3-(6'-malonylglucoside)	Cyanidin-3-(6'-malonylglucoside)	1	1	1	1	1	1	1	1	1	1	1	1	1	1	1	1	1	0	1	1	1	1	1	1
cpd05553	Cyanidin 3-O-galactoside	Cyanidin 3-O-galactoside	1	1	1	1	1	1	1	1	1	1	1	1	1	1	1	1	1	1	1	1	1	1	1	1
cpd05511	Cyanidin 3-O-glucoside	Cyanidin 3-O-glucoside	1	1	1	1	1	1	1	1	1	1	1	1	1	1	1	1	1	1	1	1	1	1	1	1
cpd05527	Cyanidin 3-O-rutinoside	Cyanidin 3-O-rutinoside	0	1	1	0	1	1	1	0	0	0	0	1	0	0	0	1	1	1	0	1	0	0	1	1
cpd15022	Cyanidin 3-O-sophoroside	Cyanidin 3-O-sophoroside	1	1	1	1	1	1	1	1	1	1	1	1	1	1	1	1	1	1	1	1	1	1	1	1
cpd07333	CPDIM-6116	Dihydrocaffeic acid	1	1	1	0	1	1	1	1	1	1	1	1	1	1	1	1	1	1	1	1	1	1	1	1
cpd03344	Eriodictyol	Eriodictyol	1	1	1	1	1	1	1	1	1	1	1	1	1	1	1	1	1	1	1	1	1	1	1	1
cpd01733	confald	Ferulaldehyde	0	0	0	0	0	0	0	0	0	0	0	0	0	0	0	0	0	0	0	0	0	0	0	0
cpd01020	ga	Gallate	1	1	1	0	1	1	0	1	1	1	1	1	1	1	1	1	0	1	1	1	1	1	1	1
cpd01176	Hesperetin	Hesperetin	0	0	1	0	1	1	1	1	0	0	0	0	1	1	0	0	0	1	1	1	0	1	1	1
cpd06647	Ciratin	Ciratin	1	1	1	1	1	1	1	1	1	1	1	1	1	1	1	1	1	1	1	1	1	1	1	1
cpd06974	Isorhamnetin	Isorhamnetin	1	1	1	1	1	1	1	1	1	1	1	1	1	1	1	1	1	1	1	1	1	1	1	1
cpd31618	isorhamnetin 3-O-glucoside	isorhamnetin 3-O-glucoside	1	1	1	0	1	1	1	1	1	1	1	1	1	1	0	1	1	1	1	1	1	1	1	1
cpd09257	Trifolin	Trifolin	0	1	1	1	1	1	1	1	1	1	0	1	1	1	1	1	1	1	1	1	1	1	1	1
cpd25004	kaempferol 7-O-glucoside	kaempferol 7-O-glucoside	1	1	1	1	1	1	1	1	1	1	1	1	1	1	1	1	1	1	1	1	1	1	1	1
cpd07532	Lariciresinol	Lariciresinol	1	1	1	1	1	1	1	1	1	1	1	1	1	1	1	1	1	1	1	1	1	1	1	1
cpd01071	Luteolin	Luteolin	1	1	1	1	1	1	1	1	1	1	1	1	1	1	1	1	1	1	1	1	1	1	1	1
cpd07568	Matairesinol	Matairesinol	1	1	1	1	1	1	1	1	1	1	1	1	1	1	1	1	1	1	1	1	1	1	1	1
cpd06996	Myricetin	Myricetin	1	1	1	1	1	1	1	1	1	1	1	1	1	1	1	1	1	1	1	1	1	1	1	1
cpd00398	Naringenin	Naringenin	0	1	1	0	1	1	1	1	1	0	1	1	1	1	1	1	1	1	0	1	0	1	1	1
cpd05995	Prunin	Prunin	1	1	1	1	1	1	1	1	1	1	1	1	1	1	1	1	1	1	1	1	1	1	1	1
cpd06681	Naringin	Naringin	0	0	0	0	1	0	1	1	0	1	1	0	1	0	0	0	0	1	0	1	0	1	0	1
cpd06685	Narirutin	Narirutin	0	0	0	0	1	0	1	1	0	1	1	0	1	0	0	0	0	1	0	1	0	1	0	1
cpd06698	Neohesperidin	Neohesperidin	1	1	1	1	1	1	1	1	1	1	1	1	1	1	1	1	1	1	1	1	1	1	1	1
cpd03501	Pelargonidin	Pelargonidin	0	0	0	0	0	0	0	0	0	0	0	0	0	0	0	0	0	1	0	0	0	0	0	0
cpd24730	pelargonidin-3,5-diglucoside	pelargonidin-3,5-diglucoside	0	1	1	0	1	1	1	0	0	0	0	1	0	0	0	1	1	1	0	1	0	0	1	1
cpd08919	Pelargonidin 3-glucoside	Pelargonidin 3-glucoside	1	1	1	1	1	1	1	1	1	1	1	1	1	1	1	1	1	1	1	1	1	1	1	1
cpd09275	Pelargonidin 3-O-rutinoside	Pelargonidin 3-O-rutinoside	0	1	1	0	1	1	1	1	1	1	1	1	1	1	0	1	1	1	1	1	1	1	1	1
cpd15021	Pelargonidin 3-O-sophoroside	Pelargonidin 3-O-sophoroside	0	1	1	0	1	1	1	0	0	0	0	1	0	0	0	1	1	1	0	1	0	0	1	1
cpd07758	Pinoresinol	Pinoresinol	1	1	1	1	1	1	1	1	1	1	1	1	1	1	1	1	1	1	1	1	1	1	1	1
cpd00813	Pyrogallol	Pyrogallol	0	0	0	0	0	0	0	0	0	0	0	0	0	0	0	0	0	0	0	0	0	0	0	0
cpd00313	quc	Quercetin	1	0	1	1	1	0	0	1	1	1	1	1	1	1	1	1	1	1	1	1	0	0	1	1
cpd32409	quercetin 3,4'-O-diglucoside	quercetin 3,4'-O-diglucoside	1	1	1	1	1	1	1	1	1	1	1	1	1	1	1	1	1	1	1	1	1	1	1	1
cpd03340	Isotrifoliin	Isotrifoliin	1	1	1	0	1	1	1	1	1	1	1	1	1	1	1	1	1	1	0	1	0	1	1	1
cpd01207	Quercitrin	Quercitrin	0	1	1	1	1	1	1	1	1	1	0	1	1	1	1	1	1	1	1	1	1	1	1	1
cpd03341	Rutin	Rutin	1	1	1	1	1	1	1	1	1	1	1	1	1	1	1	1	1	1	1	1	1	1	1	1
cpd23057	quercetin 4'-O-glucoside	quercetin 4'-O-glucoside	1	1	1	0	1	1	1	1	1	1	1	1	1	1	1	1	1	1	0	1	0	1	1	1
cpd07065	Rhamnetin	Rhamnetin	1	1	1	1	1	1	1	1	1	1	1	1	1	1	1	1	1	1	1	1	1	1	1	1
cpd06725	Sakuranetin	Sakuranetin	0	1	1	1	1	0	1	1	1	1	1	1	1	1	1	1	1	1	1	1	1	1	1	1
cpd19437	Secoisolariciresinol	Secoisolariciresinol	1	1	1	1	1	1	1	1	1	1	1	1	1	1	1	1	0	1	0	1	0	0	1	1
cpd32703	(+)-sesaminol	(+)-sesaminol	1	1	1	0	1	1	1	1	1	1	1	1	1	1	1	1	1	1	1	1	1	1	1	1
cpd25493	(+)-sesamolin	(+)-sesamolin	1	1	1	0	1	1	1	1	1	1	1	1	1	1	1	1	1	1	1	1	1	1	1	1
cpd07719	Syringic acid	Syringic acid	0	0	0	0	0	0	0	0	0	0	0	0	0	0	0	0	0	0	0	0	0	0	0	0
cpd04073	vanlt	Vanillate	0	0	1	0	0	0	1	1	1	1	1	1	1	1	1	0	0	1	1	1	0	1	0	0
cpd00561	vanln	Vanillin	1	1	1	1	0	1	0	0	1	1	1	1	1	0	1	1	1	1	0	1	1	1	1	1
cpd00604	T4hcinnm	4-Coumarate	0	0	0	0	0	0	1	0	0	0	0	0	0	0	0	0	0	0	0	0	0	0	0	0
cpd16581	p-Coumaroyl-D-glucose	p-Coumaroyl-D-glucose	0	0	1	0	1	0	0	0	0	0	0	0	0	0	1	0	0	0	0	0	0	1	0	1
cpd90000	entrol[c]	Enterodiol	0	0	1	0	1	1	1	1	0	0	0	0	1	1	1	0	0	1	1	1	0	1	1	1
cpd90001	entrlac[c]	Enterolactone	1	1	1	1	1	1	1	1	1	1	1	1	1	1	1	1	1	0	1	1	1	1	1	1
cpd90003	34dmb[c]	3,4-Dimethoxybenzoate	1	1	1	0	1	1	1	1	1	1	1	1	1	1	1	1	1	1	1	1	1	1	1	1
cpd90007	35dhpac[c]	2-(3,5-Dihydroxyphenyl)acetic acid	0	0	0	0	0	0	0	0	0	0	0	0	0	0	0	0	0	0	0	0	0	0	0	0
cpd90008	4hppro[c]	2-(4-Hydroxyphenyl)propionic acid	1	1	1	1	1	1	1	1	1	1	1	1	1	1	1	1	1	1	1	1	1	1	1	1
cpd90017	1235thbz[c]	1,2,3,5-Tetrahydroxybenzene	1	1	1	1	1	1	1	1	1	1	1	1	1	1	1	1	1	1	1	1	1	1	1	1
cpd01473	Phloroglucinol	Phloroglucinol	1	1	1	1	1	1	1	1	1	1	1	1	1	1	1	1	1	1	1	1	1	1	1	1
cpd00666	tartr_L[c]	L-tartrate	1	1	1	1	1	1	1	1	1	1	1	1	1	1	1	1	1	1	1	1	1	1	1	1
cpd00507	g3pc[c]	sn-Glycero-3-phosphocholine	1	1	1	1	1	1	1	1	1	1	1	1	1	1	1	1	1	1	1	1	1	1	1	1
cpd00190	glc_bD[c]	beta D-glucose	1	0	0	1	1	0	0	0	0	0	0	0	0	0	0	1	1	1	0	1	0	0	1	0
cpd00217	isomal[c]	Isomaltose, Brachiose	1	1	1	1	1	1	1	1	1	1	1	1	1	1	1	1	1	1	1	1	1	1	1	1
cpd15534	pe181[c]	phosphatidylethanolamine (dioctadec-11-enoyl, n-C18:1)	0	1	0	0	1	0	0	0	0	0	1	1	1	0	0	0	0	1	0	0	1	0	1	1
cpd00726	13dampp[c]	trimethylenediaminium	0	0	0	0	0	0	0	0	0	0	0	0	0	0	0	0	0	0	0	0	0	0	0	0
cpd00886	3aib_D[c]	D-3-Amino-isobutanoate	0	0	0	0	0	0	0	0	0	0	0	0	0	0	0	0	0	0	0	0	0	0	0	0
cpd01293	5oxpro[c]	5-oxoprolinate	0	0	0	0	0	0	0	0	0	0	0	0	0	0	0	0	0	0	0	0	0	0	0	0
cpd01468	HC00900[c]	Methylmalonate	0	0	0	0	0	0	0	0	0	0	0	0	0	0	0	0	0	0	0	0	0	0	0	0
cpd00767	Nacasp[c]	N-acetyl-L-aspartate(2-)	0	0	0	0	0	0	1	0	1	1	1	1	1	1	1	1	1	0	0	1	0	0	0	0
cpd00274	citr_L[c]	L-citrulline	0	0	0	1	0	0	1	1	0	0	0	0	0	0	0	0	0	0	0	1	0	0	0	0
cpd00426	hgentis[c]	homogentisate	0	0	1	0	0	0	1	1	1	1	1	1	1	1	1	0	0	1	1	1	0	1	0	0
cpd00882	melt[c]	Melilotate	1	1	1	1	1	1	1	1	1	1	1	1	1	1	1	1	1	1	1	1	1	1	1	1
cpd00183	sarcs[c]	Sarcosine	0	0	0	0	0	0	0	0	0	0	0	0	0	0	0	0	0	0	0	0	0	0	0	0
cpd16654	tcb[c]	Tricarballylate	0	0	1	0	0	0	0	0	1	0	0	1	0	0	1	1	0	0	0	1	1	0	1	1
cpd15611	hxal[c]	hexanal	0	0	0	0	0	0	0	0	0	0	0	0	0	0	0	0	0	0	0	0	0	0	0	0
cpd02027	mmet[c]	S-Methyl-L-methionine	0	0	0	0	0	0	0	0	0	0	0	0	0	0	0	0	0	0	0	0	0	0	0	0
cpd01202	Phloretate	Phloretate	1	1	1	1	1	1	1	1	1	1	1	1	1	1	1	1	1	1	1	1	1	1	1	1
cpd01562	beta-L-Rhamnose	beta-L-Rhamnose	0	0	0	0	0	0	0	0	0	0	0	0	0	0	0	0	0	0	0	0	0	0	0	0
cpd05264	beta-D-Glucuronic acid	beta-D-Glucuronic acid	0	1	1	0	0	1	0	0	0	0	0	0	0	1	0	0	0	0	1	0	1	1	0	0
cpd25054	(24S)-methylcholest-5-en-3beta-ol	(24S)-methylcholest-5-en-3beta-ol	1	0	1	0	1	1	1	1	1	1	1	1	1	1	1	1	1	1	1	1	0	0	1	1
cpd00854	34dhpha[e]	(3,4-dihydroxyphenyl)acetate	0	0	1	0	0	0	1	1	1	1	1	1	1	1	1	0	0	1	1	1	0	1	0	0
cpd00042	gthrd[c]	Reduced glutathione	1	1	1	1	1	1	1	1	1	1	1	1	1	1	1	1	1	1	1	1	1	1	1	1
cpd00247	orot[c]	Orotate	0	0	0	1	0	0	0	1	0	0	0	0	0	1	1	1	1	0	1	0	1	0	0	0
cpd00413	glutcoa[c]	glutaryl-CoA(5-)	1	1	1	0	1	1	1	1	1	1	1	1	1	1	1	1	1	1	1	1	1	1	0	1
cpd00558	sprm[c]	spermine(4+)	0	0	0	0	0	0	0	0	0	0	0	0	0	0	0	0	0	0	0	0	0	0	0	0

## Sheet: Transport reactions
ID	ABBREVIATION	NAME	HMDB ID	BIOSPECIMEN LOCATIONS	CELLULAR LOCATIONS
cpd00507	g3pc[c]	sn-Glycero-3-phosphocholine	HMDB0000086	Blood;Saliva;Feces;Semen;Urine;Breast Milk	Membrane;Extracellular;Cytoplasm
cpd00190	glc_bD[c]	beta D-glucose	HMDB0000122	Blood;Saliva;Feces;Sweat;Urine;Breast Milk	Lysosome;Golgi apparatus;Extracellular;Endoplasmic reticulum
cpd01831	im4ac[c]	imidazol-4-ylacetate	HMDB0002024	Urine;Blood;Feces	Mitochondria;Cytoplasm
cpd00217	isomal[c]	Isomaltose, Brachiose	HMDB0002923	Urine;Blood;Saliva;Feces	Cytoplasm
cpd00247	orot[c]	Orotate	HMDB0000226	Blood;Saliva;Feces;Amniotic Fluid;Urine	Cytoplasm
cpd15534	pe181[c]	phosphatidylethanolamine (dioctadec-11-enoyl, n-C18:1)	HMDB0009025	Feces	Membrane;Extracellular
cpd00726	13dampp[c]	trimethylenediaminium	HMDB0000002	Urine;Blood;Feces	Cytoplasm
cpd00886	3aib_D[c]	D-3-Amino-isobutanoate	HMDB0002299	Urine;Feces
cpd00762	4gubut[c]	4-Guanidinobutanoate	HMDB0003464	Urine;Blood;Feces	Cytoplasm
cpd01293	5oxpro[c]	5-oxoprolinate	HMDB0000267	Blood;Saliva;Feces;Sweat;Urine	Cytoplasm
cpd01468	HC00900[c]	Methylmalonate	HMDB0000202	Urine;Blood;Feces	Cytoplasm
cpd00767	Nacasp[c]	N-acetyl-L-aspartate(2-)	HMDB0000812	Urine;Blood;Saliva;Feces	Mitochondria;Cytoplasm
cpd00274	citr_L[c]	L-citrulline	HMDB0000904	Blood;Saliva;Feces;Sweat;Urine	Mitochondria
cpd00413	glutcoa[c]	glutaryl-CoA(5-)	HMDB0001339	Feces	Membrane;Mitochondria;Extracellular
cpd00426	hgentis[c]	homogentisate	HMDB0000130	Urine;Blood;Feces	Cytoplasm
cpd00882	melt[c]	Melilotate	HMDB0033752	Urine;Blood;Feces	Extracellular;Cytoplasm
cpd00187	mma[c]	methylammonium	HMDB0000164	Blood;Saliva;Feces;Sweat;Urine	Cytoplasm
cpd00183	sarcs[c]	Sarcosine	HMDB0000271	Urine;Blood;Saliva;Feces	Mitochondria;Extracellular;Peroxisome
cpd16654	tcb[c]	Tricarballylate	HMDB0031193	Feces	Extracellular;Cytoplasm
cpd15611	hxal[c]	hexanal	HMDB0005994	Urine;Blood;Saliva;Feces
cpd02027	mmet[c]	S-Methyl-L-methionine	HMDB0038670	Feces	Extracellular;Cytoplasm
cpd00765	gullac[c]	L-gulono-1,4-lactone	HMDB0003466	Blood;Saliva;Feces
cpd00756	dmgly[c]	N,N-dimethylglycine	HMDB0000092	Urine;Blood;Saliva;Feces	Mitochondria;Cytoplasm
cpd00705	L2aadp[c]	L-2-aminoadipate(1-)	HMDB0000510	Urine;Blood;Saliva;Feces	Mitochondria;Cytoplasm
cpd00558	sprm[c]	spermine(4+)	HMDB0001256	Urine;Blood;Saliva;Feces	Cytoplasm
cpd01089	2-Furoate	2-Furoate	HMDB0000617	Urine;Feces
cpd01202	Phloretate	Phloretate	HMDB0002199	Urine;Blood;Saliva;Feces	Cytoplasm
cpd01562	beta-L-Rhamnose	beta-L-Rhamnose	HMDB0000174	Blood;Saliva;Feces;Urine;Breast Milk	Lysosome;Extracellular;Cytoplasm
cpd05264	beta-D-Glucuronic acid	beta-D-Glucuronic acid	HMDB0000127	Urine;Blood;Feces	Lysosome;Endoplasmic reticulum;Cytoplasm
cpd09576	Paraxanthine	Paraxanthine	HMDB0001860	Urine;Blood;Saliva;Feces	Cytoplasm
cpd15069	7-Methylxanthine	7-Methylxanthine	/HMDB0001991	Urine;Blood;Feces	Cytoplasm
cpd15074	1-Methylxanthine	1-Methylxanthine	HMDB0010738	Urine;Blood;Feces	Cytoplasm
cpd25054	(24S)-methylcholest-5-en-3beta-ol	(24S)-methylcholest-5-en-3beta-ol	HMDB0002869	Urine;Blood;Feces	Membrane;Extracellular
